# Supplementary material for: X-chromosome upregulation operates on a gene-by-gene basis at RNA and protein levels
Source: Nat Commun. 2025 Sep 30;16:8352. doi: 10.1038/s41467-025-64195-3 (PMC12484829; doi:10.1038/s41467-025-64195-3)
Supplement: Supplementary file 4 — Source data [file 41467_2025_64195_MOESM4_ESM.xlsx]

## Sheet: 1b-e, 2e-g, 4b-d, S2a-b, S5c-fh
Figure 1b-e, Figure 2e-g, Figure 4b-d, Sup Fig 5c-f, h-j, Sup Fig 7a-c
Average allelic expression of genes within defined regions of the X-chromosome for each cell. The "chrX_gene_set" column defines the set of genes used to calculate the average.
Well_cell_line	new_cell_type_factor	meanTPM_total	meanTPM_cast	meanTPM_mus	meanTPM_A_total	meanTPM_A_cast	meanTPM_A_mus	ratio_cast	ratio_mus	meanTPM_cast_NA	meanTPM_mus_NA	ratio_cast_NA	ratio_mus_NA	chrX_gene_set
A1_XO	XCastOMus	9.91642959693133	9.44264787251552	0.473781724415804	10.4967486664564	5.78316056305193	4.7135881034045	1.63278327993238	0.10051402753533	9.44264787251552	0.473781724415804	1.63278327993238	0.10051402753533	All X-linked genes
A10_XY	XMusY	12.5460461590642	0.402958200189973	12.1430879588743	16.1072156242745	7.94362468294119	8.1635909413333	0.0507272455929747	1.48746893936004	0.402958200189973	12.1430879588743	0.0507272455929747	1.48746893936004	All X-linked genes
A11_XY	XMusY	11.0466819707582	0.421361755247426	10.6253202155107	11.3562860087085	5.93998375374361	5.41630225496487	0.0709365164478552	1.96172955557844	0.421361755247426	10.6253202155107	0.0709365164478552	1.96172955557844	All X-linked genes
A12_XY	XMusY	10.3420725835153	0.448036459321972	9.89403612419332	14.3361917069499	7.17335644614484	7.16283526080502	0.062458412973854	1.38130164438283	0.448036459321972	9.89403612419332	0.062458412973854	1.38130164438283	All X-linked genes
A13_LF1	Deletion 1	13.8846965169776	9.05518154240182	4.82951497457574	12.4197267276089	6.04816839962805	6.37155832798087	1.49717748317965	0.757980187259182	NA	4.82951497457574	NA	0.757980187259182	All X-linked genes
A14_LF1	Deletion 1	9.67319275255611	5.29236302098288	4.38082973157323	10.5893662404368	5.2307629760945	5.35860326434231	1.01177649325154	0.817532016360408	5.29236302098288	4.38082973157323	1.01177649325154	0.817532016360408	All X-linked genes
A15_LF1	Deletion 1	11.531124606326	6.53655316838614	4.99457143793985	12.4204015499643	6.18036002994638	6.24004152001793	1.05763307262261	0.800406763627671	6.53655316838614	4.99457143793985	1.05763307262261	0.800406763627671	All X-linked genes
A16_LF1	Deletion 1	10.8417131928101	6.11025193458482	4.73146125822531	12.1271933870387	5.89889349525566	6.22829989178299	1.03583018399962	0.759671393547947	6.11025193458482	4.73146125822531	1.03583018399962	0.759671393547947	All X-linked genes
A17_LF2	Deletion 2	9.96598133204934	5.39745925329828	4.56852207875106	11.3772413776755	5.80014116429146	5.57710021338406	0.930573774053588	0.81915725089311	5.39745925329828	4.56852207875106	0.930573774053588	0.81915725089311	All X-linked genes
A18_LF2	Deletion 2	11.0481027726862	5.36812417329959	5.67997859938658	10.6448719887117	5.44234036619088	5.20253162252086	0.986363184237366	1.09177204705473	5.36812417329959	5.67997859938658	0.986363184237366	1.09177204705473	All X-linked genes
A19_LF2	Deletion 2	10.686708474851	5.77198738951804	4.91472108533296	11.2993053444465	5.69291305481052	5.60639228963602	1.01388996001629	0.87662811152518	5.77198738951804	4.91472108533296	1.01388996001629	0.87662811152518	All X-linked genes
A20_LF2	Deletion 2	7.65797893119637	3.89648069758887	3.7614982336075	8.5750471895742	4.32056718736861	4.25448000220559	0.901844718207467	0.884126434172326	3.89648069758887	3.7614982336075	0.901844718207467	0.884126434172326	All X-linked genes
A21_LF3	Deletion 3	7.21138094147358	3.2227969280994	3.98858401337418	9.7161742826391	4.8264157496693	4.8897585329698	0.667741258784062	0.815701631579691	3.2227969280994	3.98858401337418	0.667741258784062	0.815701631579691	All X-linked genes
A22_LF3	Deletion 3	10.6178869059754	3.82084407453807	6.79704283143735	10.0417543240936	4.99859249561163	5.04316182848195	0.764383989671587	1.34777408748815	3.82084407453807	6.79704283143735	0.764383989671587	NA	All X-linked genes
A23_LF3	Deletion 3	8.18965550725856	3.37768688967606	4.81196861758251	9.55156419639313	4.55416106631935	4.99740313007378	0.741670494409169	0.962893825520027	3.37768688967606	4.81196861758251	0.741670494409169	0.962893825520027	All X-linked genes
A24_LF3	Deletion 3	8.36856345386628	3.81006427251728	4.558499181349	9.98734195385872	4.9196616733251	5.06768028053362	0.774456563380331	0.899523831221057	3.81006427251728	4.558499181349	0.774456563380331	0.899523831221057	All X-linked genes
A3_XO	XCastOMus	12.125563000524	11.3950584071387	0.730504593385278	12.4879283039383	6.86948859104203	5.61843971289631	1.65879282804228	0.130019121093088	NA	0.730504593385278	1.65879282804228	0.130019121093088	All X-linked genes
A4_XO	XCastOMus	11.6336897394125	10.5347305868139	1.09895915259856	11.5505069556267	6.38615132519153	5.16435563043512	1.64962119598661	0.212796954981579	10.5347305868139	1.09895915259856	1.64962119598661	0.212796954981579	All X-linked genes
A5_XX	XX	12.4327201834302	6.32270542143625	6.11001476199394	12.6625776701023	7.01717389540277	5.64540377469957	0.901033024930236	1.0822989826479	6.32270542143625	6.11001476199394	0.901033024930236	1.0822989826479	All X-linked genes
A6_XX	XX	12.1800505370283	6.81223505311365	5.36781548391467	11.289195946917	6.32490603066621	4.96428991625082	1.07704921149573	1.08128565705699	6.81223505311365	5.36781548391467	NA	1.08128565705699	All X-linked genes
A7_XX	XCastOMus	13.4204387936147	12.5657135709572	0.854725222657578	12.3077713778446	6.8138904136592	5.49388096418539	1.84413203149963	0.155577674185067	NA	0.854725222657578	1.84413203149963	0.155577674185067	All X-linked genes
A8_XX	XX	11.8963716014953	5.95479036054386	5.94158124095141	11.8092226907635	6.54336983401967	5.26585285674382	0.910049486976003	1.12832268629425	5.95479036054386	5.94158124095141	0.910049486976003	1.12832268629425	All X-linked genes
A9_XY	XMusY	8.17929867278332	0.0551272474168602	8.12417142536646	9.81263073527134	4.78094662170454	5.03168411356681	0.011530613449352	1.61460283316702	0.0551272474168602	8.12417142536646	0.011530613449352	1.61460283316702	All X-linked genes
B1_XO	XCastOMus	7.9971162077039	7.85241938988785	0.144696817816046	10.2053023633614	5.74787692508732	4.45742543827409	1.36614257615973	0.0324619715617884	7.85241938988785	0.144696817816046	1.36614257615973	0.0324619715617884	All X-linked genes
B10_XY	XMusY	11.9965211167638	0.477989990815365	11.5185311259485	13.1393183581368	6.62720932318535	6.51210903495145	0.0721253800061985	1.76878658881889	0.477989990815365	11.5185311259485	0.0721253800061985	1.76878658881889	All X-linked genes
B11_XY	XMusY	10.6761960528001	0.486542016569087	10.189654036231	13.6686317905383	6.79601963144456	6.87261215909377	0.0715922029297711	1.48264645237519	0.486542016569087	10.189654036231	0.0715922029297711	1.48264645237519	All X-linked genes
B12_XY	XMusY	12.3669245389647	0.465099273375449	11.9018252655892	12.5154350383468	6.17923485045912	6.33620018788768	0.0752681010887444	1.87838529602345	0.465099273375449	11.9018252655892	0.0752681010887444	1.87838529602345	All X-linked genes
B13_LF1	Deletion 1	9.65792177552218	5.7909715378013	3.86695023772087	11.7507619764902	5.76393853491367	5.98682344157656	1.00469002275508	0.645910185168674	5.7909715378013	3.86695023772087	1.00469002275508	0.645910185168674	All X-linked genes
B14_LF1	Deletion 1	10.2386796667025	5.98466142689401	4.25401823980849	12.0736783049881	6.01835570438146	6.05532260060664	0.994401414748064	0.702525450812861	5.98466142689401	4.25401823980849	0.994401414748064	0.702525450812861	All X-linked genes
B15_LF1	XCastOMus	8.76677214054175	7.90771622102511	0.859055919516646	10.5182629744392	5.13438126025888	5.3838817141803	1.54014979024491	0.15956069711822	7.90771622102511	0.859055919516646	1.54014979024491	0.15956069711822	All X-linked genes
B16_LF1	Deletion 1	10.727468333507	6.58739553887667	4.1400727946303	12.5013121192586	6.2818404004191	6.21947171883947	1.04864102221336	0.665663095161211	6.58739553887667	4.1400727946303	1.04864102221336	0.665663095161211	All X-linked genes
B17_LF2	Deletion 2	10.6896054075528	4.85562683452148	5.83397857303133	11.190589940678	5.68666583500488	5.50392410567313	0.853861819105345	1.05996711819082	4.85562683452148	5.83397857303133	0.853861819105345	1.05996711819082	All X-linked genes
B18_LF2	Deletion 2	9.21967314162523	5.16709965596881	4.05257348565642	10.2873069156042	5.17248351546369	5.11482340014047	0.998959134528164	0.79231933707528	5.16709965596881	4.05257348565642	0.998959134528164	0.79231933707528	All X-linked genes
B19_LF2	Deletion 2	11.4597620942927	6.06997861413879	5.38978348015395	12.5610753854753	6.272471847587	6.28860353788827	0.967717155474183	0.857071597482809	6.06997861413879	5.38978348015395	0.967717155474183	0.857071597482809	All X-linked genes
B2_XO	XCastOMus	11.4395381216139	10.7683921402237	0.671145981390267	11.0699801899476	6.27857444605302	4.7914057438946	1.71510145061562	0.14007287574121	10.7683921402237	0.671145981390267	1.71510145061562	0.14007287574121	All X-linked genes
B20_LF2	Deletion 2	7.58710408268917	3.79421833130393	3.79288575138525	9.07929653299523	4.56624255382614	4.51305397916909	0.830927898940602	0.840425523136235	3.79421833130393	3.79288575138525	0.830927898940602	0.840425523136235	All X-linked genes
B21_LF3	Deletion 3	10.8220618045323	4.86895177833414	5.95311002619818	10.6964411572568	5.37566497135622	5.32077618590053	0.905739439544304	1.11884240535681	4.86895177833414	5.95311002619818	0.905739439544304	1.11884240535681	All X-linked genes
B22_LF3	Deletion 3	8.91273216044767	3.52572253964411	5.38700962080356	10.4431256802441	5.28220470114635	5.16092097909779	0.667471773458336	1.04380780923045	3.52572253964411	5.38700962080356	0.667471773458336	1.04380780923045	All X-linked genes
B24_LF3	Deletion 3	12.6299281366481	5.87784410075916	6.75208403588894	13.6072241639546	6.29256087712126	7.31466328683333	0.934094117727181	0.923088838285002	5.87784410075916	6.75208403588894	0.934094117727181	0.923088838285002	All X-linked genes
B3_XO	XCastOMus	8.39444179451799	8.12738777344702	0.267054021070966	9.43966627055654	5.30147599755393	4.13819027300261	1.53304245406316	0.0645340120808887	8.12738777344702	0.267054021070966	1.53304245406316	0.0645340120808887	All X-linked genes
B4_XO	XCastOMus	10.9152110190435	10.5523329358673	0.362878083176298	10.7706495667945	5.97540507421183	4.79524449258263	1.76596110302348	0.0756745737860925	10.5523329358673	0.362878083176298	1.76596110302348	0.0756745737860925	All X-linked genes
B5_XX	XX	9.1224634746448	4.19997511923595	4.92248835540884	10.5141985333987	5.90868539181692	4.60551314158179	0.710813800486416	1.06882516759429	4.19997511923595	4.92248835540884	0.710813800486416	1.06882516759429	All X-linked genes
B6_XX	XX	9.75663460092148	5.3170749447973	4.43955965612418	10.8057497189375	6.01955342660975	4.78619629232772	0.883300565336439	0.927575758487132	5.3170749447973	4.43955965612418	0.883300565336439	0.927575758487132	All X-linked genes
B8_XX	XX	8.856091720598	4.59524234719471	4.26084937340329	9.23363765358993	5.11145180510586	4.12218584848407	0.899009229159608	1.03363834868586	4.59524234719471	4.26084937340329	0.899009229159608	1.03363834868586	All X-linked genes
B9_XY	XMusY	10.2848416113203	0.455363143444508	9.82947846787575	11.4086739752658	5.706803797024	5.70187017824176	0.0797930259459721	1.72390429115431	0.455363143444508	9.82947846787575	0.0797930259459721	1.72390429115431	All X-linked genes
C1_XO	XCastOMus	7.29524810670222	7.2043602140034	0.0908878926988144	9.38409837871878	5.25317549786618	4.13092288085259	1.37142956996769	0.022001837197226	7.2043602140034	0.0908878926988144	1.37142956996769	0.022001837197226	All X-linked genes
C10_XY	XMusY	12.3588831656428	0.975170893484066	11.3837122721588	12.0671505886273	6.10184521253489	5.9653053760924	0.159815737619957	1.90832012017056	0.975170893484066	11.3837122721588	0.159815737619957	1.90832012017056	All X-linked genes
C11_XY	XMusY	10.6502678686021	0.293777102024023	10.3564907665781	12.5834006344851	6.18244063870125	6.40095999578388	0.047517981844422	1.61795898949526	0.293777102024023	10.3564907665781	0.047517981844422	1.61795898949526	All X-linked genes
C12_XY	XMusY	11.3196250502433	0.0713241790656796	11.2483008711777	12.09641998575	5.94381190963516	6.15260807611481	0.0119997368944432	1.82821670615506	0.0713241790656796	11.2483008711777	0.0119997368944432	1.82821670615506	All X-linked genes
C13_LF1	Deletion 1	10.3942391568341	6.54537675592903	3.84886240090509	11.0968856368818	5.50238218079649	5.59450345608531	1.18955327726464	0.68797211962012	6.54537675592903	3.84886240090509	1.18955327726464	0.68797211962012	All X-linked genes
C14_LF1	Deletion 1	10.8662524382268	5.87174015105946	4.99451228716737	10.98869728323	5.35019176456946	5.63850551866054	1.09748218558143	0.885786538762463	5.87174015105946	4.99451228716737	1.09748218558143	0.885786538762463	All X-linked genes
C15_LF1	Deletion 1	10.649304098526	5.35220072533386	5.29710337319213	11.6889384813663	5.75758784126049	5.93135064010582	0.929590806583703	0.893068660850175	5.35220072533386	5.29710337319213	0.929590806583703	0.893068660850175	All X-linked genes
C16_LF1	Deletion 1	9.69462931134257	4.61422147650501	5.08040783483756	12.5226741944142	6.14341470488613	6.37925948952805	0.751084160545946	0.796394603978309	4.61422147650501	5.08040783483756	0.751084160545946	0.796394603978309	All X-linked genes
C17_LF2	Deletion 2	8.69877183497045	4.1342498508058	4.56452198416466	9.76450851855828	4.88754891387215	4.87695960468613	0.845873856949381	0.935935983512912	4.1342498508058	4.56452198416466	0.845873856949381	0.935935983512912	All X-linked genes
C18_LF2	Deletion 2	10.2933203222715	5.46257180522552	4.83074851704597	11.9834187234237	6.03900475810025	5.94441396532345	0.904548352590458	0.812653449982788	5.46257180522552	4.83074851704597	0.904548352590458	0.812653449982788	All X-linked genes
C19_LF2	Deletion 2	8.37264680730776	3.90240462662233	4.47024218068543	9.94745151329098	4.90608486265271	5.04136665063827	0.79542134632223	0.886712371955622	3.90240462662233	4.47024218068543	0.79542134632223	0.886712371955622	All X-linked genes
C2_XO	XCastOMus	8.70253024614704	7.59572127163945	1.10680897450759	9.30230474148786	5.0898424639151	4.21246227757275	1.49232934525774	0.262746323071015	7.59572127163945	1.10680897450759	1.49232934525774	0.262746323071015	All X-linked genes
C20_LF2	Deletion 2	9.95675943289834	4.69201715893024	5.2647422739681	11.3094461826644	5.70267750657802	5.60676867608643	0.822774416669716	0.93899758989931	4.69201715893024	5.2647422739681	0.822774416669716	0.93899758989931	All X-linked genes
C21_LF3	Deletion 3	9.30844907034498	3.70788723958108	5.6005618307639	10.8363336198747	5.35851071971467	5.47782290016007	0.691962269654378	1.02240651675691	3.70788723958108	5.6005618307639	0.691962269654378	1.02240651675691	All X-linked genes
C22_LF3	Deletion 3	9.44295995840531	4.74269064316819	4.70026931523712	9.98894124152499	5.0063731409782	4.9825681005468	0.947330634296572	0.943342714115899	4.74269064316819	4.70026931523712	0.947330634296572	0.943342714115899	All X-linked genes
C23_LF3	Deletion 3	10.418454326317	5.15629644278337	5.26215788353358	10.5785876762463	5.12743192091507	5.45115575533122	1.00562943054408	0.965328843958863	5.15629644278337	5.26215788353358	1.00562943054408	0.965328843958863	All X-linked genes
C24_LF3	Deletion 3	9.49779961015631	3.93564019926314	5.56215941089316	10.0661100454183	5.07406529121381	4.99204475420449	0.775638462137658	1.11420463652865	3.93564019926314	5.56215941089316	0.775638462137658	1.11420463652865	All X-linked genes
C3_XO	XCastOMus	10.2503280476792	9.2633147552551	0.987013292424104	11.4900582111812	6.33493450602744	5.15512370515371	1.46225896202106	0.191462581477407	9.2633147552551	0.987013292424104	1.46225896202106	0.191462581477407	All X-linked genes
C4_XO	XCastOMus	8.94260734378014	8.56325499949772	0.379352344282416	11.4953358282749	6.33292369162621	5.16241213664865	1.35218035404731	0.0734835449477858	8.56325499949772	0.379352344282416	1.35218035404731	0.0734835449477858	All X-linked genes
C5_XX	XCastOMus	10.9784171125254	10.6060566063578	0.372360506167538	13.3890882175948	7.41030728037567	5.97878093721914	1.43125732915898	0.0622803394333313	10.6060566063578	0.372360506167538	1.43125732915898	0.0622803394333313	All X-linked genes
C6_XX	XX	12.550798019958	7.25375844523242	5.29703957472562	12.8780460332373	7.22253664579289	5.65550938744443	1.00432283018705	0.936615822172511	NA	5.29703957472562	1.00432283018705	0.936615822172511	All X-linked genes
C8_XX	XX	11.0275300602352	4.87426778061425	6.15326227962092	12.0260318028012	6.80621087666023	5.21982092614097	0.716149979620676	1.17882631735607	4.87426778061425	6.15326227962092	0.716149979620676	1.17882631735607	All X-linked genes
C9_XY	XMusY	12.7474679070325	0.287034963995462	12.460432943037	13.7137937223423	6.85113277993372	6.86266094240862	0.0418959861405924	1.81568535114948	0.287034963995462	12.460432943037	0.0418959861405924	1.81568535114948	All X-linked genes
D10_XY	XMusY	9.79615983527887	0.936058920154916	8.86010091512396	12.8719125987905	6.58552293379653	6.28638966499398	0.142138890041839	1.40941007275794	0.936058920154916	8.86010091512396	0.142138890041839	1.40941007275794	All X-linked genes
D11_XY	XMusY	8.34782073331557	0.207781090043477	8.14003964327209	10.9195430520313	5.34133094328678	5.5782121087445	0.0389006208845054	1.45925602766371	0.207781090043477	8.14003964327209	0.0389006208845054	1.45925602766371	All X-linked genes
D12_XY	XMusY	12.4678180969824	0.217609795687842	12.2502083012946	13.5376677867505	6.69001006247951	6.84765772427099	0.0325275737488487	1.78896329147333	0.217609795687842	12.2502083012946	0.0325275737488487	1.78896329147333	All X-linked genes
D13_LF1	Deletion 1	9.77527114972333	5.62016939105172	4.15510175867161	11.1841413454149	5.50145516927665	5.68268617613826	1.02157869474935	0.731186208402461	5.62016939105172	4.15510175867161	1.02157869474935	0.731186208402461	All X-linked genes
D14_LF1	Deletion 1	8.32663617824868	4.37921225256118	3.9474239256875	10.1116166798178	5.05092515649394	5.06069152332391	0.86701190710198	0.780016704731846	4.37921225256118	3.9474239256875	0.86701190710198	0.780016704731846	All X-linked genes
D15_LF1	Deletion 1	8.73995598667975	4.57565465393349	4.16430133274626	9.722385083482	4.81324415786976	4.90914092561224	0.950638385225522	0.848274962126273	4.57565465393349	4.16430133274626	0.950638385225522	0.848274962126273	All X-linked genes
D16_LF1	Deletion 1	8.80231035032011	5.82389014305046	2.97842020726966	10.6749886995975	5.37555338107521	5.29943531852228	1.08340290388588	0.562025957154275	5.82389014305046	2.97842020726966	1.08340290388588	0.562025957154275	All X-linked genes
D17_LF2	Deletion 2	8.79763139216145	4.01971882670818	4.77791256545327	11.2817461109762	5.71086375132451	5.57088235965174	0.703872304040855	0.857658133307262	4.01971882670818	4.77791256545327	0.703872304040855	0.857658133307262	All X-linked genes
D18_LF2	Deletion 2	9.25203193171681	5.02030812794806	4.23172380376875	10.4901045782905	5.25444295226238	5.23566162602814	0.955440600185122	0.808250056254878	5.02030812794806	4.23172380376875	0.955440600185122	0.808250056254878	All X-linked genes
D19_LF2	Deletion 2	11.3074935278356	4.23888598709494	7.06860754074064	11.2010021215458	5.60961769932068	5.5913844222251	0.755646144586336	1.26419630756271	4.23888598709494	7.06860754074064	0.755646144586336	NA	All X-linked genes
D2_XO	XCastOMus	7.71356635088928	7.20354075404088	0.510025596848403	10.1582608343578	5.6777114878767	4.4805493464811	1.26874019037815	0.113831041108601	7.20354075404088	0.510025596848403	1.26874019037815	0.113831041108601	All X-linked genes
D20_LF2	Deletion 2	9.89574764540013	5.18314256698952	4.71260507841062	10.9696700906266	5.5608286025283	5.4088414880983	0.932080978837027	0.87127808954659	5.18314256698952	4.71260507841062	0.932080978837027	0.87127808954659	All X-linked genes
D21_LF3	Deletion 3	9.26065259867845	5.01361652312239	4.24703607555606	9.70246240532507	4.82768269668913	4.87477970863594	1.03851409425909	0.871226256241323	5.01361652312239	4.24703607555606	1.03851409425909	0.871226256241323	All X-linked genes
D22_LF3	Deletion 3	11.6869977376659	4.61972756504558	7.0672701726203	12.2453986251576	6.12943697557307	6.11596164958455	0.753695255119849	1.15554520736741	4.61972756504558	7.0672701726203	0.753695255119849	1.15554520736741	All X-linked genes
D3_XO	XCastOMus	8.70326171860867	7.76794903464555	0.935312683963113	11.0478554149468	6.16046899209396	4.88738642285288	1.26093468607902	0.191372771260667	7.76794903464555	0.935312683963113	1.26093468607902	0.191372771260667	All X-linked genes
D5_XX	XX	11.0325770771787	5.24326036896016	5.78931670821854	12.8712422080268	7.26118762727516	5.6100545807516	0.722094048260773	1.03195372253275	5.24326036896016	5.78931670821854	0.722094048260773	1.03195372253275	All X-linked genes
D6_XX	XX	12.4274969207838	6.92273888000477	5.50475804077899	13.2159470552432	7.16862131521869	6.04732574002456	0.965700177983748	0.910279729822631	NA	5.50475804077899	0.965700177983748	0.910279729822631	All X-linked genes
D7_XX	XX	9.84565715392765	5.20885123063538	4.63680592329227	11.111275674682	6.34437277846074	4.76690289622126	0.821019100315089	0.972708281296833	5.20885123063538	4.63680592329227	0.821019100315089	0.972708281296833	All X-linked genes
D8_XX	XMusOCast	8.5980014921688	0.607014336315066	7.99098715585373	10.2394477641201	5.70859858921742	4.53084917490267	0.106333336777544	1.7636842118068	0.607014336315066	7.99098715585373	0.106333336777544	1.7636842118068	All X-linked genes
D9_XY	XMusY	11.9764704818306	0.262498817059353	11.7139716647712	12.5260635202912	6.05319025934722	6.47287326094397	0.0433653669904076	1.80970199670848	0.262498817059353	11.7139716647712	0.0433653669904076	1.80970199670848	All X-linked genes
E1_XO	XCastOMus	8.77233320116599	8.4834046328718	0.288928568294191	9.23551441846695	5.02948673204433	4.20602768642262	1.68673367380046	0.0686939292451341	8.4834046328718	0.288928568294191	1.68673367380046	0.0686939292451341	All X-linked genes
E10_XY	XMusY	9.81421106413243	0.124881888405785	9.68932917572665	11.2722198604142	5.55042196214004	5.72179789827414	0.0224995305325642	1.69340639917555	0.124881888405785	9.68932917572665	0.0224995305325642	1.69340639917555	All X-linked genes
E11_XY	XMusY	14.2833427606125	0.514678670333834	13.7686640902786	15.1983937513436	7.56451998748016	7.63387376386339	0.0680385102009996	1.803627426413	0.514678670333834	13.7686640902786	0.0680385102009996	1.803627426413	All X-linked genes
E12_XY	XMusY	12.061701258882	0.418205647016209	11.6434956118658	16.226377194046	8.16374905882166	8.06262813522437	0.0512271560532965	1.44413154328639	0.418205647016209	11.6434956118658	0.0512271560532965	1.44413154328639	All X-linked genes
E13_LF1	Deletion 1	8.11295118735069	4.55794657880033	3.55500460855035	9.89909716115561	4.87055221643206	5.02854494472355	0.935817208451833	0.706964867099501	4.55794657880033	3.55500460855035	0.935817208451833	0.706964867099501	All X-linked genes
E15_LF1	Deletion 1	8.60784286717556	4.81922340456936	3.7886194626062	9.9614823868396	5.02341217011236	4.93807021672724	0.959352575773523	0.767226729537506	4.81922340456936	3.7886194626062	0.959352575773523	0.767226729537506	All X-linked genes
E17_LF2	Deletion 2	10.2047132964038	5.72370746760648	4.4810058287973	13.1027157436477	6.68180083304026	6.42091491060745	0.856611504985873	0.697876531799948	5.72370746760648	4.4810058287973	0.856611504985873	0.697876531799948	All X-linked genes
E2_XO	XCastOMus	7.61624505984255	6.33416367086172	1.28208138898083	8.11410553156293	4.44210788893457	3.67199764262836	1.42593647638328	0.349150929210058	NA	1.28208138898083	1.42593647638328	0.349150929210058	All X-linked genes
E20_LF2	Deletion 2	11.1351135416414	6.14173427775085	4.99337926389054	13.0464844385758	6.74255322953927	6.30393120903652	0.91089147814863	0.79210560812159	6.14173427775085	4.99337926389054	0.91089147814863	0.79210560812159	All X-linked genes
E21_LF3	Deletion 3	10.6709476517461	4.47529250987153	6.1956551418746	11.3009901895526	5.68563739246501	5.61535279708763	0.787122392962043	1.10334209901966	4.47529250987153	6.1956551418746	0.787122392962043	1.10334209901966	All X-linked genes
E22_LF3	Deletion 3	10.4215401103347	4.61875472546485	5.80278538486984	10.3349182740035	5.00308723909412	5.33183103490941	0.923180929041953	1.08832882116424	4.61875472546485	5.80278538486984	0.923180929041953	1.08832882116424	All X-linked genes
E23_LF3	Deletion 3	10.0654790310947	4.43073257892243	5.63474645217225	10.2218389188187	5.02184248771143	5.1999964311073	0.882292224370744	1.08360583066254	4.43073257892243	5.63474645217225	0.882292224370744	1.08360583066254	All X-linked genes
E24_LF3	Deletion 3	13.1285952863548	6.1005676928847	7.02802759347014	13.3681117082918	6.58699571539989	6.78111599289194	0.926153280868552	1.03641164681994	6.1005676928847	7.02802759347014	0.926153280868552	1.03641164681994	All X-linked genes
E3_XO	XCastOMus	9.7319551959918	9.04662176471422	0.685333431277584	10.8830539555511	6.00117738760784	4.88187656794325	1.50747448049029	0.140383195220013	9.04662176471422	0.685333431277584	1.50747448049029	0.140383195220013	All X-linked genes
E4_XO	XCastOMus	10.1151278400206	9.06026898521696	1.05485885480368	11.6138351927838	6.40636803958211	5.20746715320168	1.41425983166087	0.202566588279894	9.06026898521696	1.05485885480368	1.41425983166087	0.202566588279894	All X-linked genes
E5_XX	XX	12.5343273260843	6.92670283686755	5.60762448921671	13.1348422480025	7.36740014119284	5.76744210680968	0.94018279231757	0.972289688455777	NA	5.60762448921671	0.94018279231757	0.972289688455777	All X-linked genes
E6_XX	XX	11.5163467663745	4.7123678983285	6.80397886804599	12.147066500393	6.77383692197927	5.37322957841372	0.695671884724319	1.2662736197575	4.7123678983285	6.80397886804599	0.695671884724319	1.2662736197575	All X-linked genes
E8_XX	XMusOCast	8.13955454187364	0.44478238977501	7.69477215209863	10.7112890533651	6.13521494743262	4.57607410593251	0.0724966270270835	1.68152262703154	0.44478238977501	7.69477215209863	0.0724966270270835	1.68152262703154	All X-linked genes
E9_XY	XMusY	14.8478046240597	0.189949973583121	14.6578546504766	16.7136005270347	8.27422029156258	8.43938023547213	0.0229568426860495	1.73684017564076	0.189949973583121	14.6578546504766	0.0229568426860495	1.73684017564076	All X-linked genes
F1_XO	XCastOMus	9.24822847889287	8.88950675692382	0.35872172196906	9.96844776392527	5.58491097563149	4.38353678829379	1.59170070851822	0.0818338568361111	8.88950675692382	0.35872172196906	1.59170070851822	0.0818338568361111	All X-linked genes
F10_XY	XMusY	9.19811997336957	0.265975505433837	8.93214446793573	11.0349582798998	5.51197195162591	5.52298632827385	0.0482541471125194	1.61726716979352	0.265975505433837	8.93214446793573	0.0482541471125194	1.61726716979352	All X-linked genes
F11_XY	XMusY	11.463871157835	1.86118333417324	9.60268782366177	13.4022229318271	6.62046054727631	6.78176238455079	0.281125961084224	1.41595757550238	NA	9.60268782366177	NA	1.41595757550238	All X-linked genes
F12_XY	XMusY	10.6285681599555	0.311077632699814	10.3174905272557	11.8668691029627	5.90545025359125	5.96141884937143	0.05267636155442	1.73071055531412	0.311077632699814	10.3174905272557	0.05267636155442	1.73071055531412	All X-linked genes
F13_LF1	Deletion 1	10.0595740647565	5.78553661989395	4.27403744486253	10.1542532575655	5.02746854314462	5.12678471442087	1.15078524514748	0.833668211742987	5.78553661989395	4.27403744486253	1.15078524514748	0.833668211742987	All X-linked genes
F14_LF1	Deletion 1	9.91302308078865	5.47650137507349	4.43652170571516	10.0103284550358	4.78457269953182	5.22575575550402	1.14461660821025	0.848972266076999	5.47650137507349	4.43652170571516	1.14461660821025	0.848972266076999	All X-linked genes
F15_LF1	Deletion 1	8.89763443327917	4.53188612443685	4.36574830884232	10.4856415455969	5.20913338170856	5.27650816388838	0.869988497578157	0.827393452874921	4.53188612443685	4.36574830884232	0.869988497578157	0.827393452874921	All X-linked genes
F16_LF1	Deletion 1	9.35810799365019	5.42757296320049	3.9305350304497	10.3861798946983	5.31233770292488	5.0738421917734	1.0216920058023	0.774666393216284	5.42757296320049	3.9305350304497	1.0216920058023	0.774666393216284	All X-linked genes
F17_LF2	Deletion 2	11.8035188757855	7.19000346989559	4.61351540588987	12.3748365156083	6.33825659192741	6.03657992368089	1.13438188650377	0.764259806747777	7.19000346989559	4.61351540588987	1.13438188650377	0.764259806747777	All X-linked genes
F18_LF2	Deletion 2	10.6853517783619	5.63081125973943	5.05454051862243	11.2863385810708	5.72351592328176	5.56282265778904	0.983802846923997	0.908628735727372	5.63081125973943	5.05454051862243	0.983802846923997	0.908628735727372	All X-linked genes
F19_LF2	Deletion 2	8.12355162077039	4.64231671512635	3.48123490564404	9.64405762930299	4.75535660268916	4.88870102661383	0.976228935701924	0.71209813950421	4.64231671512635	3.48123490564404	0.976228935701924	0.71209813950421	All X-linked genes
F2_XO	XCastOMus	9.11465499155318	8.56807675632295	0.546578235230234	10.6982998202306	5.9467398178885	4.75156000234209	1.44080235872253	0.115031323388702	8.56807675632295	0.546578235230234	1.44080235872253	0.115031323388702	All X-linked genes
F20_LF2	Deletion 2	7.20309456872018	3.77202474363295	3.43106982508722	10.3022172953675	5.1939448639551	5.10827243141243	0.726235037612744	0.671669311133146	3.77202474363295	3.43106982508722	0.726235037612744	0.671669311133146	All X-linked genes
F21_LF3	Deletion 3	9.92704055676406	4.24628121185757	5.68075934490649	10.6930339628678	5.45676703688216	5.23626692598567	0.778167948742736	1.08488727278492	4.24628121185757	5.68075934490649	0.778167948742736	1.08488727278492	All X-linked genes
F24_LF3	Deletion 3	8.89398087223041	3.88023370874812	5.01374716348229	9.78948920863241	4.74982547494894	5.03966373368347	0.816921322522873	0.994857480266399	3.88023370874812	5.01374716348229	0.816921322522873	0.994857480266399	All X-linked genes
F3_XO	XCastOMus	8.00930097497545	7.69234673935818	0.316954235617279	9.76046133964467	5.42426942950912	4.33619191013554	1.4181350759441	0.0730950664052532	7.69234673935818	0.316954235617279	1.4181350759441	0.0730950664052532	All X-linked genes
F4_XO	XCastOMus	7.10854023731681	6.5469877225449	0.561552514771906	8.38804238241766	4.51861033982648	3.86943204259118	1.44889406923198	0.145125307432938	6.5469877225449	0.561552514771906	1.44889406923198	0.145125307432938	All X-linked genes
F5_XX	XX	8.17807219911445	4.44981719976466	3.72825499934978	10.1778952849921	5.76265899380205	4.41523629119006	0.772181245593502	0.844406675762507	4.44981719976466	3.72825499934978	0.772181245593502	0.844406675762507	All X-linked genes
F7_XX	XCastOMus	9.96664741961939	8.45996674240832	1.50668067721107	10.3335268332084	5.81767898055837	4.51584785265001	1.45418246188557	0.333642922962277	8.45996674240832	1.50668067721107	1.45418246188557	0.333642922962277	All X-linked genes
F8_XX	XCastOMus	10.2237320398221	9.27759344169239	0.946138598129728	10.6273093138233	5.99430041941405	4.63300889440927	1.54773581444877	0.204216874971134	9.27759344169239	0.946138598129728	1.54773581444877	0.204216874971134	All X-linked genes
F9_XY	XMusY	10.7000492297514	0.205873199916767	10.4941760298346	11.514225237946	5.66905019290359	5.84517504504242	0.0363152896713589	1.79535701650804	0.205873199916767	10.4941760298346	0.0363152896713589	1.79535701650804	All X-linked genes
G1_XO	XCastOMus	8.86367824166592	8.80543166401303	0.058246577652892	9.83948251389891	5.53550429865627	4.30397821524264	1.5907189641512	0.0135331952765491	8.80543166401303	0.058246577652892	1.5907189641512	0.0135331952765491	All X-linked genes
G10_XY	XMusY	16.5975499700896	0.152970305595025	16.4445796644945	16.9381055316073	8.61202158388394	8.3260839477234	0.0177624154915363	1.97506772304295	0.152970305595025	NA	0.0177624154915363	1.97506772304295	All X-linked genes
G11_XY	XMusY	8.95430413190932	0.0899402738774186	8.8643638580319	10.0841532250918	4.89883534852274	5.18531787656906	0.0183595216982625	1.70951213966792	0.0899402738774186	8.8643638580319	0.0183595216982625	1.70951213966792	All X-linked genes
G12_XY	XMusY	11.2544415867484	0.271961731474658	10.9824798552737	12.1432356792272	6.09766593412577	6.04556974510147	0.0446009562368145	1.81661618645165	0.271961731474658	10.9824798552737	0.0446009562368145	1.81661618645165	All X-linked genes
G13_LF1	Deletion 1	11.8421849147973	7.47224710467395	4.36993781012332	11.7907470884306	5.81738750945333	5.97335957897732	1.28446782899222	0.731571195797906	7.47224710467395	4.36993781012332	1.28446782899222	0.731571195797906	All X-linked genes
G14_LF1	Deletion 1	10.1695852200303	6.4278300707353	3.741755149295	10.8421436316824	5.33159428670377	5.51054934497865	1.2056112534229	0.679016721391776	6.4278300707353	3.741755149295	1.2056112534229	0.679016721391776	All X-linked genes
G15_LF1	Deletion 1	11.3472712838639	6.90013709354647	4.4471341903174	11.3437206216431	5.62634791327002	5.71737270837307	1.22639715849639	0.777828281826824	6.90013709354647	4.4471341903174	1.22639715849639	0.777828281826824	All X-linked genes
G17_LF2	Deletion 2	11.629692253206	6.30884023807226	5.32085201513375	14.1769795892447	6.97024975678904	7.20672983245562	0.905109638564591	0.73831712008562	6.30884023807226	5.32085201513375	0.905109638564591	0.73831712008562	All X-linked genes
G18_LF2	XCastOMus	11.2996179408678	9.82733889310552	1.47227904776223	13.3872666766138	6.85390316058213	6.53336351603172	1.43383101028099	0.225347792779251	9.82733889310552	1.47227904776223	1.43383101028099	0.225347792779251	All X-linked genes
G2_XO	XCastOMus	9.72495600275152	8.85275977712664	0.87219622562488	11.4590401544905	6.39295299556913	5.06608715892138	1.38476847604892	0.172163683384117	8.85275977712664	0.87219622562488	1.38476847604892	0.172163683384117	All X-linked genes
G3_XO	XCastOMus	10.5032912557639	9.24813305748579	1.25515819827811	12.6299256965694	7.2108634999892	5.41906219658021	1.28252782173725	0.23161907960204	9.24813305748579	1.25515819827811	1.28252782173725	0.23161907960204	All X-linked genes
G4_XO	XCastOMus	11.9242275433651	11.463124337896	0.461103205469129	11.6357520013017	6.22839628834333	5.40735571295834	1.84046162241629	0.0852733258076824	NA	0.461103205469129	1.84046162241629	0.0852733258076824	All X-linked genes
G5_XX	XX	10.3599942979357	6.0533613576164	4.30663294031927	11.6109284745362	6.45410904344554	5.15681943109069	0.937908132147827	0.835133554290148	6.0533613576164	4.30663294031927	0.937908132147827	0.835133554290148	All X-linked genes
G6_XX	XX	10.084712585429	4.64907693571113	5.43563564971785	11.6026311751375	6.3957084405053	5.20692273463217	0.726905702309317	1.04392477606101	4.64907693571113	5.43563564971785	0.726905702309317	1.04392477606101	All X-linked genes
G7_XX	XX	10.1574145486416	4.66893415663327	5.48848039200837	11.0090545797673	6.2521870179331	4.75686756183423	0.746768153806244	1.15380138729194	4.66893415663327	5.48848039200837	0.746768153806244	1.15380138729194	All X-linked genes
G8_XX	XX	12.1764484490613	6.91297187382328	5.26347657523799	11.7479107268132	6.83300946885345	4.91490125795975	1.01170236999295	1.07092214044254	NA	5.26347657523799	1.01170236999295	1.07092214044254	All X-linked genes
G9_XY	XMusY	13.8787680247619	0.498719718273322	13.3800483064886	13.8064055671118	6.86092510767161	6.94548045944016	0.0726898647699381	1.92643955801541	0.498719718273322	13.3800483064886	0.0726898647699381	1.92643955801541	All X-linked genes
H1_XO	XCastOMus	8.94262190674063	8.27817097288456	0.664450933856067	9.83639927301234	5.59605026637311	4.24034900663922	1.47928817270074	0.156697227708313	8.27817097288456	0.664450933856067	1.47928817270074	0.156697227708313	All X-linked genes
H10_XY	XMusY	10.5178009816098	0.618022898750957	9.89977808285887	11.7355544589933	5.76229444286058	5.97326001613277	0.107252918933478	1.65734926256705	0.618022898750957	9.89977808285887	0.107252918933478	1.65734926256705	All X-linked genes
H11_XY	XMusY	10.3082358210991	0.616624825404545	9.69161099569452	10.9788275445517	5.4020590186336	5.57676852591811	0.114146258542824	1.73785427002261	0.616624825404545	9.69161099569452	0.114146258542824	1.73785427002261	All X-linked genes
H12_XY	XMusY	11.0683139811143	0.650633442912924	10.4176805382013	12.496625715298	6.27977377773924	6.21685193755876	0.103607783646493	1.67571636623087	0.650633442912924	10.4176805382013	0.103607783646493	1.67571636623087	All X-linked genes
H13_LF1	Deletion 1	10.1707901812118	5.67746228281941	4.49332789839236	10.6654269660478	5.2780642486855	5.38736271736233	1.07567130965361	0.834049633211314	5.67746228281941	4.49332789839236	1.07567130965361	0.834049633211314	All X-linked genes
H14_LF1	Deletion 1	11.3761312979713	6.60748868664989	4.76864261132146	11.3520817107125	5.62635070341634	5.72573100729621	1.17438265670816	0.83284433118581	6.60748868664989	4.76864261132146	1.17438265670816	0.83284433118581	All X-linked genes
H15_LF1	Deletion 1	12.6457336731156	7.81536668421236	4.83036698890321	11.4433567272199	5.77716961274771	5.66618711447217	1.35280201345781	0.852489847461237	7.81536668421236	4.83036698890321	1.35280201345781	0.852489847461237	All X-linked genes
H16_LF1	Deletion 1	8.56376169138954	5.84745628205429	2.71630540933526	10.5167837527337	5.20737616106349	5.30940759167022	1.12291797273583	0.511602351568712	5.84745628205429	2.71630540933526	1.12291797273583	0.511602351568712	All X-linked genes
H17_LF2	Deletion 2	9.87355010176933	5.24487600866132	4.62867409310801	11.5373259187968	5.78442604776334	5.75289987103348	0.906723668926385	0.804581028154847	5.24487600866132	4.62867409310801	0.906723668926385	0.804581028154847	All X-linked genes
H18_LF2	Deletion 2	10.6490376406537	5.57232921255862	5.07670842809513	11.505834401496	5.79022775627026	5.71560664522576	0.962367880352258	0.888218651704399	5.57232921255862	5.07670842809513	0.962367880352258	0.888218651704399	All X-linked genes
H19_LF2	Deletion 2	9.65343696433801	5.02416457477255	4.62927238956546	10.1773431838805	5.46653889717498	4.71080428670553	0.919075976459064	0.982692573883794	5.02416457477255	4.62927238956546	0.919075976459064	0.982692573883794	All X-linked genes
H2_XO	XCastOMus	8.45646079687743	8.03289392074239	0.423566876135039	9.83925819512495	5.53676305727469	4.30249513785026	1.45082855048096	0.0984467994882322	8.03289392074239	0.423566876135039	1.45082855048096	0.0984467994882322	All X-linked genes
H20_LF2	Deletion 2	10.9575967923491	5.10343893293419	5.85415785941492	10.3331910071696	5.1306216700676	5.20256933710198	0.994701862877164	1.12524360178463	5.10343893293419	5.85415785941492	0.994701862877164	1.12524360178463	All X-linked genes
H21_LF3	Deletion 3	9.20792043649669	6.77441957462722	2.43350086186947	9.93807729313615	4.97573424861954	4.96234304451661	1.3614914374711	0.490393517747324	NA	2.43350086186947	NA	NA	All X-linked genes
H24_LF3	Deletion 3	8.60929747859618	3.78566405322704	4.82363342536914	9.01093354843956	4.6113683375949	4.39956521084466	0.820941589584989	1.09638866437965	3.78566405322704	4.82363342536914	0.820941589584989	1.09638866437965	All X-linked genes
H3_XO	XCastOMus	9.35611982951518	8.20968969500493	1.14643013451025	11.0912708058156	6.23659427776187	4.85467652805372	1.31637386197762	0.236149644139084	8.20968969500493	1.14643013451025	1.31637386197762	0.236149644139084	All X-linked genes
H4_XO	XCastOMus	9.43983126729756	8.84195861182245	0.597872655475105	10.4245499844044	5.79660261264836	4.62794737175604	1.52536911751188	0.129187436124246	8.84195861182245	0.597872655475105	1.52536911751188	0.129187436124246	All X-linked genes
H5_XX	XCastOMus	9.78498090100263	8.21775608741021	1.56722481359242	10.4348377077431	5.86553505023766	4.56930265750548	1.40102412090731	0.342989933270916	8.21775608741021	1.56722481359242	1.40102412090731	0.342989933270916	All X-linked genes
H7_XX	XX	8.70632311079878	4.19293325018861	4.51338986061017	9.78967697977713	5.55989498949408	4.22978199028306	0.754138928542991	1.06705023355309	4.19293325018861	4.51338986061017	0.754138928542991	1.06705023355309	All X-linked genes
H8_XX	XX	10.4975208467839	5.21730842897896	5.28021241780497	10.4043563760758	5.86875491712714	4.53560145894868	0.888997496513778	1.16417027942065	5.21730842897896	5.28021241780497	0.888997496513778	1.16417027942065	All X-linked genes
H9_XY	XMusY	11.481885015945	1.23952232091455	10.2423626950305	13.168409025845	6.63507382892922	6.53333519691579	0.186813644109003	1.56770812859344	NA	10.2423626950305	NA	1.56770812859344	All X-linked genes
I1_XO	XCastOMus	10.0374609202168	9.85101287917711	0.186448041039732	10.7399059108623	5.97702361188115	4.76288229898111	1.64814689030092	0.0391460526076023	9.85101287917711	0.186448041039732	1.64814689030092	0.0391460526076023	All X-linked genes
I10_XY	XMusY	17.5413074855003	1.25338056085107	16.2879269246492	15.6443968908382	7.66212379886982	7.98227309196834	0.163581350778481	2.04051236245449	NA	NA	0.163581350778481	2.04051236245449	All X-linked genes
I11_XY	XMusY	12.479447159468	0.180887656691888	12.2985595027761	12.7186208319797	6.33332504616864	6.38529578581107	0.0285612463237327	1.92607514441305	0.180887656691888	12.2985595027761	0.0285612463237327	1.92607514441305	All X-linked genes
I12_XY	XMusY	9.30179335894248	0.0583417741989799	9.2434515847435	10.9650247452789	5.47689346568629	5.48813127959257	0.0106523478253688	1.68426211288257	0.0583417741989799	9.2434515847435	0.0106523478253688	1.68426211288257	All X-linked genes
I13_LF1	Deletion 1	10.8115750914433	7.03574093924087	3.77583415220242	10.9642095301288	5.51721531744484	5.446994212684	1.27523406907732	0.693195917743023	7.03574093924087	3.77583415220242	1.27523406907732	0.693195917743023	All X-linked genes
I17_LF2	Deletion 2	9.88528320657499	4.64097471936239	5.2443084872126	11.5277119819353	5.7649546872714	5.76275729466392	0.805032297931036	0.91003459265387	4.64097471936239	5.2443084872126	0.805032297931036	0.91003459265387	All X-linked genes
I2_XO	XCastOMus	9.84033321308344	9.27965406155066	0.56067915153278	10.5560843526735	5.92999365684967	4.62609069582384	1.5648674515582	0.121199342684511	9.27965406155066	0.56067915153278	1.5648674515582	0.121199342684511	All X-linked genes
I6_XX	XX	11.8565191675023	6.17546636062658	5.68105280687571	13.3201031104359	7.53718341942248	5.78291969101337	0.819333432262388	0.982384869653998	6.17546636062658	5.68105280687571	0.819333432262388	0.982384869653998	All X-linked genes
I8_XX	XX	13.793503976042	7.53947745301157	6.25402652303039	13.4905203064238	7.42772668229817	6.06279362412563	1.01504508384507	1.03154204328246	NA	6.25402652303039	1.01504508384507	1.03154204328246	All X-linked genes
I9_XY	XMusY	12.0050240497447	0.168418526607105	11.8366055231376	14.3562616571291	7.10219818140865	7.25406347572045	0.0237135774453566	1.63172069871666	0.168418526607105	11.8366055231376	0.0237135774453566	1.63172069871666	All X-linked genes
J1_XX	XX	6.24680237490443	3.27320054781387	2.97360182709056	7.73980604484293	4.34167718573068	3.39812885911225	0.753902330318693	0.875070355003373	3.27320054781387	2.97360182709056	0.753902330318693	0.875070355003373	All X-linked genes
J10_XY	XMusY	12.9810499081002	0.849023732404128	12.132026175696	13.2970801512063	6.64025353543706	6.65682661576923	0.127860137850632	1.82249394132584	0.849023732404128	12.132026175696	0.127860137850632	1.82249394132584	All X-linked genes
J11_XY	XMusY	9.64170578424359	0.525336427655537	9.11636935658806	11.8535139714956	5.8700724112415	5.98344156025409	0.0894940284977559	1.52359963154732	0.525336427655537	9.11636935658806	0.0894940284977559	1.52359963154732	All X-linked genes
J12_XY	XMusY	11.9436375459741	0.65231452586737	11.2913230201067	11.7749983348637	5.82486056853557	5.95013776632813	0.111988006956082	1.89765740954846	0.65231452586737	11.2913230201067	0.111988006956082	1.89765740954846	All X-linked genes
J13_LF1	Deletion 1	10.384027626786	6.18334878757636	4.20067883920964	10.0015512941191	4.93557973571893	5.06597155840019	1.2528110411888	0.829195109128523	6.18334878757636	4.20067883920964	1.2528110411888	0.829195109128523	All X-linked genes
J14_LF1	Deletion 1	9.8052984787042	5.34215425736734	4.46314422133686	10.3254381764884	5.15339464550561	5.17204353098283	1.03662820817077	0.862936321900744	5.34215425736734	4.46314422133686	1.03662820817077	0.862936321900744	All X-linked genes
J15_LF1	Deletion 1	10.8701031003381	5.97011004927896	4.8999930510591	11.9167684345028	6.08197614920442	5.83479228529836	0.98160694860007	0.839788772499301	5.97011004927896	4.8999930510591	0.98160694860007	0.839788772499301	All X-linked genes
J16_LF1	Deletion 1	11.3661404317415	6.26694012346365	5.09920030827787	14.2186788654658	7.13680583301518	7.08187303245058	0.878115542176096	0.720035544962794	6.26694012346365	5.09920030827787	0.878115542176096	0.720035544962794	All X-linked genes
J18_LF2	Deletion 2	9.11020637633523	4.61830612180024	4.49190025453499	11.867268993037	5.90713320181201	5.96013579122497	0.781818517378883	0.753657368200965	4.61830612180024	4.49190025453499	0.781818517378883	0.753657368200965	All X-linked genes
J19_LF2	Deletion 2	10.8284833228883	6.36047803357772	4.46800528931055	10.7379104283298	5.23206166842362	5.50584875990616	1.21567336867688	0.811501638375316	6.36047803357772	4.46800528931055	NA	0.811501638375316	All X-linked genes
J2_XO	XCastOMus	10.3317079379698	8.97488163222402	1.3568263057458	9.93802428971987	5.5337903489546	4.40423394076527	1.62183260772058	0.308073168681417	8.97488163222402	1.3568263057458	1.62183260772058	0.308073168681417	All X-linked genes
J20_LF2	Deletion 2	11.9055786466051	5.99270461298961	5.9128740336155	11.9891211684598	5.94109299367841	6.04802817478137	1.00868722630097	0.977653189227949	5.99270461298961	5.9128740336155	1.00868722630097	0.977653189227949	All X-linked genes
J21_LF3	Deletion 3	10.6204504958669	5.06749584763131	5.55295464823562	10.7770214016529	5.42395045544586	5.35307094620701	0.934281367290762	1.03734000614549	5.06749584763131	5.55295464823562	0.934281367290762	1.03734000614549	All X-linked genes
J22_LF3	Deletion 3	12.8604320736561	5.63253371125977	7.22789836239629	13.7737569576911	6.71796423074441	7.05579272694666	0.8384286545443	1.02439210477263	5.63253371125977	7.22789836239629	0.8384286545443	1.02439210477263	All X-linked genes
J24_LF3	Deletion 3	10.7165620886231	3.36271742086797	7.35384466775513	11.3493811228414	5.79998227453288	5.54939884830847	0.579780637543205	1.32516059284452	3.36271742086797	7.35384466775513	0.579780637543205	NA	All X-linked genes
J3_XO	XCastOMus	9.82873461616959	9.27216419798788	0.556570418181716	11.3176321182703	6.29982984652285	5.01780227174745	1.47181184633194	0.110919161027023	9.27216419798788	0.556570418181716	1.47181184633194	0.110919161027023	All X-linked genes
J4_XO	XCastOMus	10.0092420647666	9.33198425336781	0.677257811398804	10.9159355072475	6.13331258892712	4.78262291832038	1.52152431790538	0.141608030355998	9.33198425336781	0.677257811398804	1.52152431790538	0.141608030355998	All X-linked genes
J5_XX	XX	8.06701047038438	3.4112665242889	4.65574394609548	9.81638017035568	5.55080863059701	4.26557153975867	0.614553077093202	1.0914701354086	3.4112665242889	4.65574394609548	0.614553077093202	1.0914701354086	All X-linked genes
J6_XX	XX	8.93332384436826	4.81787748206377	4.11544636230449	10.6604808179806	5.9678568636663	4.69262395431425	0.807304463248126	0.877003229402363	4.81787748206377	4.11544636230449	0.807304463248126	0.877003229402363	All X-linked genes
J7_XX	XX	9.44098905702192	4.60222765603854	4.83876140098338	9.59110725234574	5.48766026804915	4.10344698429659	0.838650250059051	1.17919432601439	4.60222765603854	4.83876140098338	0.838650250059051	1.17919432601439	All X-linked genes
J8_XX	XX	10.3452415568856	4.50126998378697	5.84397157309866	10.9570513854088	6.24422121674718	4.71283016866164	0.720869717381958	1.24001319036672	4.50126998378697	5.84397157309866	0.720869717381958	1.24001319036672	All X-linked genes
J9_XY	XMusY	10.7821530438419	1.13286891460944	9.64928412923248	11.827614597003	5.84615786143512	5.98145673556789	0.193780075985041	1.61319968626612	NA	9.64928412923248	NA	1.61319968626612	All X-linked genes
K1_XX	XX	10.7813607459763	5.29508881461169	5.48627193136462	11.7626094877724	6.77451151517787	4.98809797259458	0.78161928026078	1.09987252886914	5.29508881461169	5.48627193136462	0.78161928026078	1.09987252886914	All X-linked genes
K11_XY	XMusY	16.4958160607549	1.19698442075047	15.2988316400044	18.4598187513456	8.99086806150698	9.46895068983863	0.133133354038991	1.61568394863667	NA	NA	0.133133354038991	1.61568394863667	All X-linked genes
K16_LF1	Deletion 1	11.2724429483092	6.96999173289223	4.30245121541695	11.9401509010931	5.94440756991641	5.99574333117673	1.17252924718119	0.717584289014678	6.96999173289223	4.30245121541695	1.17252924718119	0.717584289014678	All X-linked genes
K17_LF2	Deletion 2	12.9341523690993	6.89408418864519	6.04006818045411	14.3581600402863	7.24031658310915	7.11784345717712	0.952179937093955	0.848581205359853	6.89408418864519	6.04006818045411	0.952179937093955	0.848581205359853	All X-linked genes
K18_LF2	Deletion 2	13.8307574410545	7.67488979294948	6.15586764810499	16.5289799157188	8.20915339456162	8.31982652115719	0.934918550557713	0.739903366067875	7.67488979294948	6.15586764810499	0.934918550557713	0.739903366067875	All X-linked genes
K2_XX	XMusOCast	8.78586226319763	0.892682607890243	7.89317965530739	11.0914112439999	6.20632131725438	4.88508992674557	0.143834416920772	1.615769571015	0.892682607890243	7.89317965530739	0.143834416920772	1.615769571015	All X-linked genes
K22_LF3	Deletion 3	11.9824018942232	5.14292833661893	6.83947355760422	12.2553963394232	6.03146669155162	6.22392964787158	0.852682871286138	1.09889956097803	5.14292833661893	6.83947355760422	0.852682871286138	1.09889956097803	All X-linked genes
K3_XX	XX	9.07305688686331	4.73868936719959	4.33436751966372	10.5760971667111	5.81249111182573	4.76360605488535	0.815259632407618	0.909892100590179	4.73868936719959	4.33436751966372	0.815259632407618	0.909892100590179	All X-linked genes
K4_XX	XX	8.98250217266391	4.52121970574348	4.46128246692044	11.0792723837367	6.25147517998529	4.82779720375139	0.72322445112133	0.924082408319439	4.52121970574348	4.46128246692044	0.72322445112133	0.924082408319439	All X-linked genes
K5_XX	XX	8.44795516189244	4.14580737664386	4.30214778524857	10.1274261880015	5.53155296063978	4.59587322736168	0.749483446356511	0.936089307171399	4.14580737664386	4.30214778524857	0.749483446356511	0.936089307171399	All X-linked genes
K6_XX	XX	10.7091177735141	4.16533220769741	6.54378556581668	12.3644922110424	6.8522752574354	5.512216953607	0.607875785955564	1.18714223712379	4.16533220769741	6.54378556581668	0.607875785955564	1.18714223712379	All X-linked genes
K7_XX	XX	10.0792518175474	4.85090727722456	5.22834454032284	10.1458257621372	5.74688324637229	4.39894251576492	0.844093584167851	1.18854577471415	4.85090727722456	5.22834454032284	0.844093584167851	1.18854577471415	All X-linked genes
K8_XX	XX	13.4267620790238	7.12199685169182	6.30476522733193	12.6673718284421	7.02903013393789	5.63834169450423	1.01322610886316	1.11819495322131	NA	6.30476522733193	1.01322610886316	1.11819495322131	All X-linked genes
K9_XY	XMusY	14.5692715329065	0.21603330885853	14.353238224048	14.633621155233	7.38625332102038	7.24736783421259	0.0292480232493144	1.98047602279697	0.21603330885853	14.353238224048	0.0292480232493144	1.98047602279697	All X-linked genes
L1_XX	XX	9.94098178757636	5.05835529819812	4.88262648937824	11.2692196468482	6.24960499096685	5.01961465588135	0.809388002203251	0.972709425743944	5.05835529819812	4.88262648937824	0.809388002203251	0.972709425743944	All X-linked genes
L10_XY	XMusY	12.1983297285328	0.279930047641125	11.9183996808916	12.757653586321	6.21372904275611	6.54392454356493	0.04505025013401	1.82129234552556	0.279930047641125	11.9183996808916	0.04505025013401	1.82129234552556	All X-linked genes
L11_XY	XMusY	16.9943757615615	0.369219619305286	16.6251561422562	16.1585589150477	7.94051307583841	8.21804583920929	0.0464982068260497	2.02300601232176	0.369219619305286	NA	0.0464982068260497	2.02300601232176	All X-linked genes
L12_XY	XMusY	11.3871181377909	0.334663723585535	11.0524544142053	13.3775152279608	6.61307911229541	6.7644361156654	0.0506063390294711	1.63390624513543	0.334663723585535	11.0524544142053	0.0506063390294711	1.63390624513543	All X-linked genes
L13_LF1	Deletion 1	13.0992830980992	5.84587037101666	7.25341272708258	12.3735992692315	6.24114852809026	6.13245074114127	0.93666579872366	1.18279184509727	5.84587037101666	NA	0.93666579872366	NA	All X-linked genes
L15_LF1	Deletion 1	8.41717698781133	5.20899029473588	3.20818669307546	10.5076850506103	5.16809411066835	5.33959093994195	1.00791320420871	0.600830050309123	5.20899029473588	3.20818669307546	1.00791320420871	0.600830050309123	All X-linked genes
L17_LF2	Deletion 2	10.463209094822	6.06033785105577	4.40287124376623	10.5975793068718	5.2601775709294	5.33740173594241	1.15211659099656	0.824909096521066	6.06033785105577	4.40287124376623	1.15211659099656	0.824909096521066	All X-linked genes
L18_LF2	Deletion 2	14.9796496976285	7.0528922925357	7.92675740509285	14.505597971694	7.10994469465591	7.3956532770381	0.991975689745787	1.07181301071857	7.0528922925357	NA	0.991975689745787	1.07181301071857	All X-linked genes
L19_LF2	Deletion 2	13.426549598907	7.11508795681792	6.31146164208906	12.7240699867076	6.53157138716768	6.19249859953993	1.08933785379681	1.01921083075545	7.11508795681792	6.31146164208906	1.08933785379681	1.01921083075545	All X-linked genes
L2_XX	XX	9.22626914501408	4.79006263150079	4.43620651351329	9.81163264185088	5.60976754285958	4.20186509899131	0.853878987837534	1.0557708086769	4.79006263150079	4.43620651351329	0.853878987837534	1.0557708086769	All X-linked genes
L20_LF2	Deletion 2	10.6202703732272	4.26272855059163	6.35754182263556	13.3265601939516	6.75659019846887	6.56996999548268	0.630899377552544	0.9676667971097	4.26272855059163	6.35754182263556	NA	0.9676667971097	All X-linked genes
L21_LF3	Deletion 3	13.8941648353073	6.90090140882507	6.99326342648227	14.2627579057584	7.21817610085735	7.04458180490107	0.956045033038943	0.99271519873854	NA	6.99326342648227	0.956045033038943	0.99271519873854	All X-linked genes
L24_LF3	Deletion 3	11.2935639439793	4.47177310950396	6.82179083447534	10.19554682806	5.1280048240842	5.06754200397583	0.872029817230634	1.34617351550775	4.47177310950396	6.82179083447534	0.872029817230634	NA	All X-linked genes
L3_XX	XX	9.3429125559659	4.48723282848753	4.85567972747837	9.19612502864389	5.30756960241834	3.88855542622554	0.845440223043512	1.24871043234468	4.48723282848753	4.85567972747837	0.845440223043512	1.24871043234468	All X-linked genes
L4_XX	XX	7.91333382538003	3.87028960613025	4.04304421924979	8.61361911575241	4.88248815964925	3.73113095610316	0.792687965557357	1.08359751153639	3.87028960613025	4.04304421924979	0.792687965557357	1.08359751153639	All X-linked genes
L5_XX	XX	8.15730868437669	3.63630027846724	4.52100840590945	9.50301357165844	5.25856101018624	4.2444525614722	0.691501015472379	1.06515701151842	3.63630027846724	4.52100840590945	0.691501015472379	1.06515701151842	All X-linked genes
L6_XX	XX	7.89655974750767	3.14162917143936	4.75493057606831	9.39770268305326	5.33907202605948	4.05863065699378	0.58842232434876	1.17156030639907	3.14162917143936	4.75493057606831	0.58842232434876	1.17156030639907	All X-linked genes
L7_XX	XX	8.90637201339801	4.55935287528261	4.34701913811541	10.0429938566035	5.75819813530615	4.28479572129731	0.791802013085851	1.01452190976312	4.55935287528261	4.34701913811541	0.791802013085851	1.01452190976312	All X-linked genes
L8_XX	XX	8.55475917746791	4.66327577569829	3.89148340176962	10.7587028327973	6.16696616277931	4.59173667001796	0.756170157677119	0.847497076036462	4.66327577569829	3.89148340176962	0.756170157677119	0.847497076036462	All X-linked genes
L9_XY	XMusY	9.44722826511548	0.0833740703763812	9.3638541947391	11.0228551880085	5.43842997406756	5.58442521394098	0.0153305403901382	1.67678030164378	0.0833740703763812	9.3638541947391	0.0153305403901382	1.67678030164378	All X-linked genes
M10_XY	XMusY	10.8966137399941	0.209635740703472	10.6869779992907	12.7151968909893	6.34789422248542	6.36730266850393	0.0330244539930901	1.67841526556514	0.209635740703472	10.6869779992907	0.0330244539930901	1.67841526556514	All X-linked genes
M11_XY	XMusY	12.9265921985726	0.329114760048532	12.597477438524	13.0577296240528	6.51332742327238	6.54440220078041	0.0505294358260866	1.92492408810415	0.329114760048532	12.597477438524	0.0505294358260866	1.92492408810415	All X-linked genes
M12_XY	XMusY	12.9172344250488	0.317490152966765	12.599744272082	14.5299557172926	7.25523707962152	7.2747186376711	0.0437601348491464	1.73199059642473	0.317490152966765	12.599744272082	0.0437601348491464	1.73199059642473	All X-linked genes
M13_LF1	Deletion 1	9.20902038026401	4.89575127757192	4.3132691026921	11.0930063616757	5.5372486372171	5.55575772445859	0.884148716867518	0.776360186424872	4.89575127757192	4.3132691026921	0.884148716867518	0.776360186424872	All X-linked genes
M14_LF1	Deletion 1	9.18030483049247	5.07893315698784	4.10137167350463	10.1811398803058	5.00212880342551	5.17901107688029	1.01535433344094	0.79192178055259	5.07893315698784	4.10137167350463	1.01535433344094	0.79192178055259	All X-linked genes
M15_LF1	Deletion 1	11.1378024877019	5.25710461950157	5.88069786820034	11.7554141358006	5.94697506357274	5.80843907222783	0.883996412176526	1.01244031228941	5.25710461950157	5.88069786820034	0.883996412176526	1.01244031228941	All X-linked genes
M16_LF1	Deletion 1	11.9848149671553	6.79226744534207	5.19254752181327	12.984897267853	6.45693991132739	6.52795735652558	1.05193288750084	0.79543220615904	6.79226744534207	5.19254752181327	1.05193288750084	0.79543220615904	All X-linked genes
M17_LF2	Deletion 2	9.60672721881396	4.57201652914976	5.0347106896642	10.8301883185001	5.38309659256952	5.44709172593056	0.849328346710455	0.924293355607866	4.57201652914976	5.0347106896642	0.849328346710455	0.924293355607866	All X-linked genes
M18_LF2	Deletion 2	9.11147243730043	4.24717283976346	4.86429959753698	9.98416355831574	5.00166103086128	4.98250252745446	0.849152474259556	0.976276393385419	4.24717283976346	4.86429959753698	0.849152474259556	0.976276393385419	All X-linked genes
M19_LF2	Deletion 2	11.2992805611815	5.87723912909056	5.42204143209098	12.2076969366266	6.03977187704795	6.16792505957867	0.973089588271531	0.879070575552901	5.87723912909056	5.42204143209098	0.973089588271531	0.879070575552901	All X-linked genes
M2_XX	XX	10.3101503228526	5.24638951191181	5.06376081094075	11.6442157823894	6.53472613850497	5.10948964388443	0.802847648197249	0.991050215162211	5.24638951191181	5.06376081094075	0.802847648197249	0.991050215162211	All X-linked genes
M20_LF2	XCastOMus	9.30780896833252	8.1858543213983	1.12195464693421	10.4056843563874	5.18001391797765	5.22567043840976	1.58027651103188	0.214700613090258	8.1858543213983	1.12195464693421	1.58027651103188	0.214700613090258	All X-linked genes
M21_LF3	Deletion 3	10.305114073191	4.34037762568926	5.96473644750172	10.5413904516443	5.35217893997555	5.18921151166874	0.810955252872971	1.14944947495185	4.34037762568926	5.96473644750172	0.810955252872971	1.14944947495185	All X-linked genes
M22_LF3	Deletion 3	10.779819563407	4.17608268523686	6.60373687817012	11.571616134905	5.83218762225247	5.73942851265251	0.716040524708635	1.15059136351507	4.17608268523686	6.60373687817012	0.716040524708635	1.15059136351507	All X-linked genes
M23_LF3	XMusOCast	11.7573345723928	1.01066309711622	10.7466714752766	12.527907803347	6.33280512271262	6.19510268063435	0.159591693970097	1.73470433490477	1.01066309711622	NA	0.159591693970097	1.73470433490477	All X-linked genes
M24_LF3	Deletion 3	11.7476403135658	5.33679785497956	6.41084245858627	12.2175690340532	6.24135903187591	5.97621000217732	0.855069837790685	1.07272710568246	5.33679785497956	6.41084245858627	0.855069837790685	1.07272710568246	All X-linked genes
M3_XX	XX	7.12453449498672	3.64739093529852	3.4771435596882	9.08901425501999	5.18405623252331	3.90495802249668	0.703578582426597	0.89044326204179	3.64739093529852	3.4771435596882	0.703578582426597	0.89044326204179	All X-linked genes
M4_XX	XX	7.92697585622844	4.21274297259591	3.71423288363253	9.78012626694141	5.4981558790655	4.2819703878759	0.7662101739669	0.867412090038996	4.21274297259591	3.71423288363253	0.7662101739669	0.867412090038996	All X-linked genes
M5_XX	XX	9.99445810490027	4.71426199794722	5.28019610695305	11.7037345033501	6.63708677628067	5.06664772706946	0.710290848508241	1.04214786410799	4.71426199794722	5.28019610695305	0.710290848508241	1.04214786410799	All X-linked genes
M7_XX	XX	9.81770819397678	5.02954987657093	4.78815831740585	10.7648162536792	6.07638560642315	4.68843064725602	0.827720655393292	1.02127101319248	5.02954987657093	4.78815831740585	0.827720655393292	1.02127101319248	All X-linked genes
M8_XX	XCastOMus	11.7430245161237	10.2610238497138	1.48200066640994	13.4864978474635	7.68019274857924	5.80630509888427	1.33603728260752	0.255239888564368	10.2610238497138	1.48200066640994	1.33603728260752	0.255239888564368	All X-linked genes
M9_XY	XMusY	10.6907035117187	0.344189870367986	10.3465136413507	13.2165321389886	6.70872892769683	6.50780321129172	0.0513047812897918	1.58986270872458	0.344189870367986	10.3465136413507	0.0513047812897918	1.58986270872458	All X-linked genes
N1_XX	XX	7.99773538797652	3.81614994881096	4.18158543916556	9.77686999066249	5.50826703945814	4.26860295120434	0.692804092734466	0.979614521886081	3.81614994881096	4.18158543916556	0.692804092734466	0.979614521886081	All X-linked genes
N10_XY	XMusY	9.41631372202422	0.385493286571568	9.03082043545265	11.0741315210211	5.41948501740376	5.65464650361733	0.0711309811418653	1.59706189054887	0.385493286571568	9.03082043545265	0.0711309811418653	1.59706189054887	All X-linked genes
N11_XY	XMusY	10.1762788964871	0.0651881020603071	10.1110907944268	12.0215816893132	5.92654946466889	6.09503222464431	0.0109993348488738	1.6589068641088	0.0651881020603071	10.1110907944268	0.0109993348488738	1.6589068641088	All X-linked genes
N12_XY	XMusY	12.0648471116927	0.38762708890794	11.6772200227847	11.8428715206726	5.8028202694879	6.04005125118473	0.0667997750931804	1.93329816870251	0.38762708890794	11.6772200227847	0.0667997750931804	1.93329816870251	All X-linked genes
N13_LF1	Deletion 1	11.1128412073977	6.86976181942273	4.24307938797493	12.3549056198272	6.30252702464183	6.05237859518533	1.09000116819224	0.701059809997725	6.86976181942273	4.24307938797493	1.09000116819224	0.701059809997725	All X-linked genes
N14_LF1	Deletion 1	9.53099856564721	4.53956861981193	4.99142994583528	11.0993058447297	5.63905951522676	5.46024632950294	0.805022292734107	0.914140067063543	4.53956861981193	4.99142994583528	0.805022292734107	0.914140067063543	All X-linked genes
N15_LF1	Deletion 1	12.2589879042395	7.75959664791567	4.49939125632382	11.5735181460311	5.75477886016558	5.81873928586549	1.34837442697015	0.773258782577431	7.75959664791567	4.49939125632382	1.34837442697015	0.773258782577431	All X-linked genes
N16_LF1	Deletion 1	11.3157219444612	8.02652124520581	3.28920069925543	12.4057875005168	6.13362880813256	6.27215869238427	1.30860889960662	0.524412863349458	8.02652124520581	3.28920069925543	1.30860889960662	0.524412863349458	All X-linked genes
N17_LF2	Deletion 2	10.5183981088566	5.55784935305437	4.96054875580225	11.4686376139584	5.80282162823449	5.66581598572395	0.957783938422617	0.87552239047319	5.55784935305437	4.96054875580225	0.957783938422617	0.87552239047319	All X-linked genes
N18_LF2	Deletion 2	12.9084430245425	7.29436538394733	5.61407764059515	13.7958665438627	6.60449950166793	7.19136704219472	1.10445392298162	0.780669044933326	7.29436538394733	5.61407764059515	1.10445392298162	0.780669044933326	All X-linked genes
N19_LF2	Deletion 2	10.6730764537536	5.12387707147434	5.54919938227925	11.6948476969147	5.7710435514507	5.92380414546405	0.887859713029947	0.936762804105932	5.12387707147434	5.54919938227925	0.887859713029947	0.936762804105932	All X-linked genes
N2_XX	XX	9.1944977502918	4.36220648955679	4.83229126073501	10.7505867357223	6.01067216515142	4.73991457057086	0.725743539108309	1.019489104453	4.36220648955679	4.83229126073501	0.725743539108309	1.019489104453	All X-linked genes
N20_LF2	Deletion 2	8.34124143562092	4.38185123616612	3.9593901994548	10.9210162874943	5.57081737407147	5.35019891342279	0.786572407948749	0.740045419530352	4.38185123616612	3.9593901994548	0.786572407948749	0.740045419530352	All X-linked genes
N21_LF3	Deletion 3	9.76862310668824	3.26323973836282	6.50538336832542	10.7058272478849	5.37306357063007	5.33276367725487	0.607333171377342	1.21988967860548	3.26323973836282	6.50538336832542	0.607333171377342	1.21988967860548	All X-linked genes
N22_LF3	Deletion 3	11.2385919433249	3.97215630968493	7.26643563363992	11.4875803956892	5.64329622403593	5.84428417165331	0.703871665068143	1.24334057349307	3.97215630968493	7.26643563363992	0.703871665068143	1.24334057349307	All X-linked genes
N23_LF3	Deletion 3	7.08172040843587	3.24841956066457	3.8333008477713	9.50201601987378	4.77459424333654	4.72742177653724	0.680355103514417	0.810864997660339	3.24841956066457	3.8333008477713	0.680355103514417	0.810864997660339	All X-linked genes
N24_LF3	Deletion 3	8.95209741731053	3.9715464496023	4.98055096770823	9.83640477890397	4.78322900284327	5.0531757760607	0.830306566388838	0.985627887971653	3.9715464496023	4.98055096770823	0.830306566388838	0.985627887971653	All X-linked genes
N3_XX	XX	8.5367373778349	5.01871825704217	3.51801912079273	10.0212177688128	5.65886584876479	4.36235192004802	0.886877051191742	0.806450095102369	5.01871825704217	3.51801912079273	0.886877051191742	0.806450095102369	All X-linked genes
N4_XX	XX	8.61912596849581	4.55465370818013	4.06447226031567	9.69546954735413	5.49189049543832	4.20357905191581	0.829341683335334	0.966907535249816	4.55465370818013	4.06447226031567	0.829341683335334	0.966907535249816	All X-linked genes
N5_XX	XX	8.38349359240561	4.14060276448367	4.24289082792195	10.0620919115328	5.69066441761471	4.37142749391807	0.727613238212918	0.9705961802695	4.14060276448367	4.24289082792195	0.727613238212918	0.9705961802695	All X-linked genes
N6_XX	XX	8.1916480117163	5.31607597292184	2.87557203879446	10.358225130417	5.86245008463884	4.49577504577817	0.906801063748305	0.639616530968295	5.31607597292184	2.87557203879446	0.906801063748305	NA	All X-linked genes
N7_XX	XX	11.2765413129318	5.56144411422636	5.71509719870539	12.347742662168	6.97417786561404	5.37356479655393	0.797433650444576	1.06355788291052	5.56144411422636	5.71509719870539	0.797433650444576	1.06355788291052	All X-linked genes
N8_XX	XX	8.65158657295365	4.01861398658361	4.63297258637003	10.0258759376576	5.56699573000118	4.45888020765647	0.721864032502637	1.03904396857638	4.01861398658361	4.63297258637003	0.721864032502637	1.03904396857638	All X-linked genes
N9_XY	XMusY	10.8919169438821	0.362952578679209	10.5289643652029	12.0329741084791	6.01106035040989	6.02191375806921	0.0603807909954621	1.74844157326139	0.362952578679209	10.5289643652029	0.0603807909954621	1.74844157326139	All X-linked genes
O1_XX	XX	7.16795011697843	3.95408252432697	3.21386759265146	8.38072161186681	4.76376791814257	3.61695369372424	0.830032569233284	0.888556466240589	3.95408252432697	3.21386759265146	0.830032569233284	0.888556466240589	All X-linked genes
O10_XY	XMusY	11.2108484988846	0.3180648139234	10.8927836849612	14.0025600986594	7.02541197630794	6.97714812235147	0.0452734750639567	1.56120860471141	0.3180648139234	10.8927836849612	0.0452734750639567	1.56120860471141	All X-linked genes
O11_XY	XMusY	10.0958764318092	0.368196372337032	9.72768005947214	11.4895479570024	5.62290643962479	5.86664151737758	0.0654815043235187	1.65813439097272	0.368196372337032	9.72768005947214	0.0654815043235187	1.65813439097272	All X-linked genes
O12_XY	XMusY	10.9914541608142	0.674590273015506	10.3168638877987	12.4133448566114	6.18268631368892	6.2306585429225	0.109109574510017	1.65582238486136	0.674590273015506	10.3168638877987	0.109109574510017	1.65582238486136	All X-linked genes
O13_LF1	Deletion 1	9.48789132559955	5.74452482950603	3.74336649609352	11.0460859395076	5.52038996962354	5.52569596988409	1.04060127293829	0.677447061238159	5.74452482950603	3.74336649609352	1.04060127293829	0.677447061238159	All X-linked genes
O14_LF1	Deletion 1	8.60843859013309	4.89516813289327	3.71327045723982	10.5494373839261	5.25921402782904	5.29022335609707	0.930779410571727	0.701911848950614	4.89516813289327	3.71327045723982	0.930779410571727	0.701911848950614	All X-linked genes
O15_LF1	Deletion 1	9.21593440721625	4.96192996078583	4.25400444643042	10.5644165554274	5.3134078771428	5.25100867828457	0.933850755582128	0.810130911423316	4.96192996078583	4.25400444643042	0.933850755582128	0.810130911423316	All X-linked genes
O16_LF1	Deletion 1	10.5601213005879	5.97020338001426	4.58991792057368	11.4170696531766	5.75848752738999	5.65858212578659	1.03676587847369	0.811142759536364	5.97020338001426	4.58991792057368	1.03676587847369	0.811142759536364	All X-linked genes
O17_LF2	Deletion 2	10.8589365112441	5.67154391301549	5.18739259822861	12.0864551196965	6.0542918374666	6.03216328222986	0.936780727667851	0.859955600590279	5.67154391301549	5.18739259822861	0.936780727667851	0.859955600590279	All X-linked genes
O18_LF2	Deletion 2	9.53993599951208	4.68566085620475	4.85427514330733	10.2795154834047	5.21853273570058	5.06098274770417	0.897888562459254	0.95915662733871	4.68566085620475	4.85427514330733	0.897888562459254	0.95915662733871	All X-linked genes
O19_LF2	Deletion 2	11.1226686198946	5.50188784890978	5.6207807709848	11.7652345991605	5.84207082204746	5.92316377711309	0.941770138791563	0.948949072234557	5.50188784890978	5.6207807709848	0.941770138791563	0.948949072234557	All X-linked genes
O2_XX	XX	8.79075068545234	3.58984062841647	5.20091005703587	9.79440888361232	5.45254052530073	4.34186835831159	0.658379449315231	1.19785070108812	3.58984062841647	5.20091005703587	0.658379449315231	1.19785070108812	All X-linked genes
O20_LF2	Deletion 2	9.36103428995107	3.63914185925073	5.72189243070034	10.3573805273371	5.05727526962399	5.30010525771308	0.719585481357692	1.07958090499683	3.63914185925073	5.72189243070034	0.719585481357692	1.07958090499683	All X-linked genes
O21_LF3	Deletion 3	8.06335405671784	3.94986952864608	4.11348452807176	8.4309047004987	4.17937846111503	4.25152623938367	0.945085391379529	0.96753125735573	3.94986952864608	4.11348452807176	0.945085391379529	0.96753125735573	All X-linked genes
O22_LF3	Deletion 3	8.93613049405282	4.32374631361962	4.6123841804332	10.6841741687583	5.48167442621288	5.20249974254538	0.788763793220526	0.88657076572512	4.32374631361962	4.6123841804332	0.788763793220526	0.88657076572512	All X-linked genes
O23_LF3	Deletion 3	10.1154576559174	4.43879371630353	5.67666393961392	11.0583301287768	5.51635013859337	5.54197999018339	0.804661343965267	1.02430249652094	4.43879371630353	5.67666393961392	0.804661343965267	1.02430249652094	All X-linked genes
O3_XX	XX	9.34014575715252	3.98122232184233	5.3589234353102	9.8849105689545	5.60390000586951	4.28101056308499	0.710437787553739	1.25178935121535	3.98122232184233	5.3589234353102	0.710437787553739	1.25178935121535	All X-linked genes
O4_XX	XCastOMus	9.57973929734901	9.03300376987264	0.546735527476362	11.0235404764562	6.3032835997966	4.72025687665957	1.4330632006093	0.115827494511967	9.03300376987264	0.546735527476362	1.4330632006093	0.115827494511967	All X-linked genes
O5_XX	XX	8.99141475119927	4.8769723471645	4.11444240403478	10.6622825003439	5.99006912610017	4.67221337424369	0.814176304896776	0.880619542488424	4.8769723471645	4.11444240403478	0.814176304896776	0.880619542488424	All X-linked genes
O6_XX	XX	9.89806664561684	5.23558647958777	4.66248016602907	10.6940858645503	6.09212045881384	4.60196540573645	0.859402980453731	1.01314976427619	5.23558647958777	4.66248016602907	0.859402980453731	1.01314976427619	All X-linked genes
O7_XX	XX	7.42554380071271	4.20785139817552	3.21769240253719	8.94749071041299	4.92601994497778	4.02147076543521	0.854209167883202	0.800128259092035	4.20785139817552	3.21769240253719	0.854209167883202	0.800128259092035	All X-linked genes
O8_XX	XX	7.87171356706997	3.63169166689465	4.24002190017532	9.71076390219103	5.51732763053205	4.19343627165898	0.658233824432942	1.01110917765251	3.63169166689465	4.24002190017532	0.658233824432942	1.01110917765251	All X-linked genes
P1_XX	XX	9.71189249858309	4.12981753971551	5.58207495886758	10.0323734880169	5.79062582364056	4.24174766437639	0.713190191439291	1.3159846838009	4.12981753971551	5.58207495886758	0.713190191439291	1.3159846838009	All X-linked genes
P10_XY	XMusY	9.64670362892028	0.764419083441515	8.88228454547877	10.78141266516	5.37326007150807	5.40815259365196	0.142263555694034	1.64238793038212	0.764419083441515	8.88228454547877	0.142263555694034	1.64238793038212	All X-linked genes
P11_XY	XMusY	9.70178241717562	0.598860956181101	9.10292146099452	11.2889370372922	5.71641703199328	5.57252000529893	0.104761593289894	1.63353769072852	0.598860956181101	9.10292146099452	0.104761593289894	1.63353769072852	All X-linked genes
P12_XY	XMusY	9.59752957660109	0.137006230839519	9.46052334576157	12.0848472865	6.01910967096704	6.06573761553295	0.0227618764782379	1.55966577280484	0.137006230839519	9.46052334576157	0.0227618764782379	1.55966577280484	All X-linked genes
P13_LF1	Deletion 1	9.58440247255796	6.11078078953911	3.47362168301885	10.5583659042106	5.27066894764275	5.2876969565678	1.15939377908986	0.656925257167829	6.11078078953911	3.47362168301885	1.15939377908986	0.656925257167829	All X-linked genes
P14_LF1	Deletion 1	10.4546954731637	6.0475723838604	4.40712308930334	12.0905087697236	6.0711645212605	6.01934424846312	0.996114067191313	0.732160000722435	6.0475723838604	4.40712308930334	0.996114067191313	0.732160000722435	All X-linked genes
P15_LF1	Deletion 1	10.3294688716175	6.1842453385248	4.14522353309273	10.8677458442008	5.40084251607895	5.46690332812182	1.14505196552456	0.75823977200578	6.1842453385248	4.14522353309273	1.14505196552456	0.75823977200578	All X-linked genes
P16_LF1	Deletion 1	12.4815142878248	8.56589639915019	3.91561788867457	12.2178361234025	6.1958696444768	6.02196647892574	1.38251720753778	0.650222465099651	NA	3.91561788867457	1.38251720753778	0.650222465099651	All X-linked genes
P17_LF2	Deletion 2	10.7172604122589	5.8865292407531	4.83073117150578	11.0760916629136	5.57342038239607	5.50267128051757	1.05617894163268	0.877888379160351	5.8865292407531	4.83073117150578	1.05617894163268	0.877888379160351	All X-linked genes
P18_LF2	Deletion 2	9.4593447510231	5.04526111141806	4.41408363960504	9.43807764958162	4.68346451325697	4.75461313632465	1.07724977890555	0.928379136860157	5.04526111141806	4.41408363960504	1.07724977890555	0.928379136860157	All X-linked genes
P19_LF2	Deletion 2	9.87987381861003	5.02191076345087	4.85796305515917	12.1662984814607	6.08363343429181	6.08266504716884	0.825478855307702	0.798657006014213	5.02191076345087	4.85796305515917	0.825478855307702	0.798657006014213	All X-linked genes
P2_XX	XX	8.76442701003988	4.41404632301468	4.3503806870252	9.75997587781164	5.46186051883532	4.29811535897633	0.808158009123956	1.01216005706774	4.41404632301468	4.3503806870252	0.808158009123956	1.01216005706774	All X-linked genes
P20_LF2	XMusOCast	9.33207843326764	0.731583995681329	8.60049443758631	11.1525683969532	5.58323527578175	5.56933312117145	0.131032270636113	1.54425929468864	0.731583995681329	8.60049443758631	0.131032270636113	1.54425929468864	All X-linked genes
P21_LF3	Deletion 3	10.2770770310045	3.95459953197571	6.32247749902879	11.5629606585458	5.78883173341623	5.77412892512952	0.68314294042227	1.09496645831942	3.95459953197571	6.32247749902879	0.68314294042227	1.09496645831942	All X-linked genes
P22_LF3	Deletion 3	6.4875278980594	2.87035230362837	3.61717559443103	6.63604295995603	3.3166976743128	3.31934528564323	0.865424764475432	1.08972561850554	2.87035230362837	3.61717559443103	0.865424764475432	1.08972561850554	All X-linked genes
P23_LF3	Deletion 3	9.42719180514351	4.58392029824537	4.84327150689814	10.104105167329	5.03495975896502	5.06914540836396	0.910418457681504	0.955441423895015	4.58392029824537	4.84327150689814	0.910418457681504	0.955441423895015	All X-linked genes
P24_LF3	Deletion 3	7.08161607586749	2.70102822580511	4.38058785006238	7.94613350052659	3.93009909396186	4.01603440656474	0.687267206558462	1.09077448213634	2.70102822580511	4.38058785006238	0.687267206558462	1.09077448213634	All X-linked genes
P3_XX	XMusOCast	8.60750214168918	0.698762635688296	7.90873950600088	9.49560088080696	5.46792263753129	4.02767824327567	0.127793072801004	1.96359764318432	0.698762635688296	7.90873950600088	0.127793072801004	NA	All X-linked genes
P4_XX	XX	9.1404093291584	5.55076784232944	3.58964148682896	11.0439814596042	6.27818407377148	4.76579738583275	0.88413588660438	0.75320900076446	5.55076784232944	3.58964148682896	0.88413588660438	0.75320900076446	All X-linked genes
P5_XX	XX	8.3654996672185	4.24549108520408	4.12000858201442	10.8620993230273	6.17581021443605	4.68628910859123	0.687438722660256	0.879162272438833	4.24549108520408	4.12000858201442	0.687438722660256	0.879162272438833	All X-linked genes
P6_XX	XX	8.11574750610906	4.14237312972217	3.9733743763869	10.2624963963425	5.82084502327629	4.44165137306624	0.711644634611936	0.894571420098631	4.14237312972217	3.9733743763869	0.711644634611936	0.894571420098631	All X-linked genes
P7_XX	XX	11.7975590658034	5.87515319570834	5.9224058700951	12.0112375704819	6.84693260406378	5.16430496641811	0.858070837767752	1.14679630823638	5.87515319570834	5.9224058700951	0.858070837767752	1.14679630823638	All X-linked genes
P8_XX	XX	8.40871779991473	4.29203706323685	4.11668073667787	9.11034704972109	5.17373247864055	3.93661457108054	0.829582333635587	1.04574137557691	4.29203706323685	4.11668073667787	0.829582333635587	1.04574137557691	All X-linked genes
P9_XY	XMusY	11.6223949215955	0.522813273062611	11.0995816485329	12.5694768875722	6.19222726879102	6.37724961878118	0.084430569223065	1.7404966579706	0.522813273062611	11.0995816485329	0.084430569223065	1.7404966579706	All X-linked genes
A1_XO	XCastOMus	10.1592659021034	9.79666504828917	0.362600853814235	10.4967486664564	5.78316056305193	4.7135881034045	1.69399845317786	0.0769267160939111	9.79666504828917	0.362600853814235	1.69399845317786	0.0769267160939111	X-linked genes inside deletion 1
A10_XY	XMusY	13.275483935389	0.073702760865221	13.2017811745237	16.1072156242745	7.94362468294119	8.1635909413333	0.00927822798872869	1.61715368511196	0.073702760865221	13.2017811745237	0.00927822798872869	1.61715368511196	X-linked genes inside deletion 1
A11_XY	XMusY	15.8815948274986	0.810245098177601	15.0713497293209	11.3562860087085	5.93998375374361	5.41630225496487	0.1364052717597	2.78259022850982	0.810245098177601	15.0713497293209	0.1364052717597	NA	X-linked genes inside deletion 1
A12_XY	XMusY	11.2169876603008	1.00158906083188	10.2153985994689	14.3361917069499	7.17335644614484	7.16283526080502	0.139626277928816	1.42616690563407	1.00158906083188	10.2153985994689	0.139626277928816	1.42616690563407	X-linked genes inside deletion 1
A13_LF1	Deletion 1	14.4529266694337	12.7821602697917	1.67076639964201	12.4197267276089	6.04816839962805	6.37155832798087	2.11339358053882	0.262222569995913	12.7821602697917	1.67076639964201	2.11339358053882	0.262222569995913	X-linked genes inside deletion 1
A14_LF1	Deletion 1	11.1234729330235	11.1234729330235	0	10.5893662404368	5.2307629760945	5.35860326434231	2.12654883883282	0	11.1234729330235	0	2.12654883883282	0	X-linked genes inside deletion 1
A15_LF1	Deletion 1	13.2962662692661	10.8628202810175	2.43344598824864	12.4204015499643	6.18036002994638	6.24004152001793	1.75763551449796	0.389972723809961	10.8628202810175	2.43344598824864	1.75763551449796	0.389972723809961	X-linked genes inside deletion 1
A16_LF1	Deletion 1	9.79477100910671	8.62602657237471	1.168744436732	12.1271933870387	5.89889349525566	6.22829989178299	1.46231264885735	0.187650636134898	8.62602657237471	1.168744436732	1.46231264885735	0.187650636134898	X-linked genes inside deletion 1
A17_LF2	Deletion 2	9.04520106006386	4.42160918259628	4.62359187746759	11.3772413776755	5.80014116429146	5.57710021338406	0.762327856745606	0.829031521860012	4.42160918259628	4.62359187746759	0.762327856745606	0.829031521860012	X-linked genes inside deletion 1
A18_LF2	Deletion 2	11.0031041292329	5.06070482621337	5.94239930301954	10.6448719887117	5.44234036619088	5.20253162252086	0.929876576197197	1.14221300977699	5.06070482621337	5.94239930301954	0.929876576197197	1.14221300977699	X-linked genes inside deletion 1
A19_LF2	Deletion 2	11.9593270745292	6.87642813512351	5.08289893940571	11.2993053444465	5.69291305481052	5.60639228963602	1.20789270254407	0.906625629605327	6.87642813512351	5.08289893940571	1.20789270254407	0.906625629605327	X-linked genes inside deletion 1
A20_LF2	Deletion 2	8.59480558459433	4.6642440982082	3.93056148638613	8.5750471895742	4.32056718736861	4.25448000220559	1.07954439682002	0.923864134829277	4.6642440982082	3.93056148638613	1.07954439682002	0.923864134829277	X-linked genes inside deletion 1
A21_LF3	Deletion 3	9.54883082939161	5.04880468159714	4.50002614779448	9.7161742826391	4.8264157496693	4.8897585329698	1.04607745031975	0.920296189975946	5.04880468159714	4.50002614779448	1.04607745031975	0.920296189975946	X-linked genes inside deletion 1
A22_LF3	Deletion 3	9.27653950276165	5.47561013800259	3.80092936475906	10.0417543240936	4.99859249561163	5.04316182848195	1.09543039221736	0.75367983301523	5.47561013800259	3.80092936475906	1.09543039221736	0.75367983301523	X-linked genes inside deletion 1
A23_LF3	Deletion 3	7.6089078957789	3.01213371196205	4.59677418381685	9.55156419639313	4.55416106631935	4.99740313007378	0.661402543322089	0.919832573873018	3.01213371196205	4.59677418381685	0.661402543322089	0.919832573873018	X-linked genes inside deletion 1
A24_LF3	Deletion 3	8.24127279311714	4.09954822149014	4.141724571627	9.98734195385872	4.9196616733251	5.06768028053362	0.833298810712595	0.817282137457749	4.09954822149014	4.141724571627	0.833298810712595	0.817282137457749	X-linked genes inside deletion 1
A3_XO	XCastOMus	9.82349873154395	9.72274370751559	0.100755024028361	12.4879283039383	6.86948859104203	5.61843971289631	1.41535189682013	0.017932918955612	9.72274370751559	0.100755024028361	1.41535189682013	0.017932918955612	X-linked genes inside deletion 1
A4_XO	XCastOMus	11.7398878969515	11.0231348688426	0.716753028108944	11.5505069556267	6.38615132519153	5.16435563043512	1.72609985381328	0.138788472251001	11.0231348688426	0.716753028108944	1.72609985381328	0.138788472251001	X-linked genes inside deletion 1
A5_XX	XX	14.1940838650395	8.19439701860796	5.9996868464315	12.6625776701023	7.01717389540277	5.64540377469957	1.16776313951353	1.06275601991831	8.19439701860796	5.9996868464315	1.16776313951353	1.06275601991831	X-linked genes inside deletion 1
A6_XX	XX	16.2920464412996	9.35732317219344	6.93472326910611	11.289195946917	6.32490603066621	4.96428991625082	1.47944066312204	1.39692149050461	NA	6.93472326910611	NA	1.39692149050461	X-linked genes inside deletion 1
A7_XX	XCastOMus	10.3092468724678	10.0299299036903	0.27931696877746	12.3077713778446	6.8138904136592	5.49388096418539	1.47198286071408	0.0508414671883733	10.0299299036903	0.27931696877746	1.47198286071408	0.0508414671883733	X-linked genes inside deletion 1
A8_XX	XX	12.8531828449728	5.9419162572743	6.9112665876985	11.8092226907635	6.54336983401967	5.26585285674382	0.908081983442484	1.31246861158444	5.9419162572743	6.9112665876985	0.908081983442484	1.31246861158444	X-linked genes inside deletion 1
A9_XY	XMusY	7.28609393041261	0	7.28609393041261	9.81263073527134	4.78094662170454	5.03168411356681	0	1.44804279560541	0	7.28609393041261	0	1.44804279560541	X-linked genes inside deletion 1
B1_XO	XCastOMus	7.55376900073217	7.45949305144268	0.0942759492894969	10.2053023633614	5.74787692508732	4.45742543827409	1.29778232009193	0.0211503143675692	7.45949305144268	0.0942759492894969	1.29778232009193	0.0211503143675692	X-linked genes inside deletion 1
B10_XY	XMusY	12.899764946667	1.49943233072364	11.4003326159433	13.1393183581368	6.62720932318535	6.51210903495145	0.226253956620604	1.75063601588303	1.49943233072364	11.4003326159433	0.226253956620604	1.75063601588303	X-linked genes inside deletion 1
B11_XY	XMusY	11.5979249233393	0.267460475595063	11.3304644477442	13.6686317905383	6.79601963144456	6.87261215909377	0.0393554595336288	1.64864016555217	0.267460475595063	11.3304644477442	0.0393554595336288	1.64864016555217	X-linked genes inside deletion 1
B12_XY	XMusY	12.5527331202884	0.848784802920231	11.7039483173681	12.5154350383468	6.17923485045912	6.33620018788768	0.137360825969766	1.84715570378308	0.848784802920231	11.7039483173681	0.137360825969766	1.84715570378308	X-linked genes inside deletion 1
B13_LF1	Deletion 1	14.4461154177168	13.5219330772588	0.924182340457941	11.7507619764902	5.76393853491367	5.98682344157656	2.34595372510532	0.154369399645193	13.5219330772588	0.924182340457941	2.34595372510532	0.154369399645193	X-linked genes inside deletion 1
B14_LF1	Deletion 1	13.419694047372	13.219919895555	0.199774151816988	12.0736783049881	6.01835570438146	6.05532260060664	2.19659995934282	0.0329914960760264	13.219919895555	0.199774151816988	2.19659995934282	0.0329914960760264	X-linked genes inside deletion 1
B15_LF1	XCastOMus	9.51101954375239	8.47032818058503	1.04069136316736	10.5182629744392	5.13438126025888	5.3838817141803	1.64972715332752	0.193297590551877	8.47032818058503	1.04069136316736	1.64972715332752	0.193297590551877	X-linked genes inside deletion 1
B16_LF1	Deletion 1	11.0963704922147	10.7242456911224	0.372124801092352	12.5013121192586	6.2818404004191	6.21947171883947	1.70718213254939	0.0598322201490433	10.7242456911224	0.372124801092352	1.70718213254939	0.0598322201490433	X-linked genes inside deletion 1
B17_LF2	Deletion 2	11.192600960306	6.49157919479786	4.70102176550812	11.190589940678	5.68666583500488	5.50392410567313	1.14154398783875	0.854121836575214	6.49157919479786	4.70102176550812	1.14154398783875	0.854121836575214	X-linked genes inside deletion 1
B18_LF2	Deletion 2	10.3147769772136	5.21022364457281	5.10455333264083	10.2873069156042	5.17248351546369	5.11482340014047	1.00729632660912	0.997992097342138	5.21022364457281	5.10455333264083	1.00729632660912	0.997992097342138	X-linked genes inside deletion 1
B19_LF2	Deletion 2	12.1629290260291	7.62019305522281	4.54273597080629	12.5610753854753	6.272471847587	6.28860353788827	1.21486285476981	0.722375952536475	7.62019305522281	4.54273597080629	1.21486285476981	0.722375952536475	X-linked genes inside deletion 1
B2_XO	XCastOMus	9.16681569621924	8.34676473080843	0.820050965410812	11.0699801899476	6.27857444605302	4.7914057438946	1.32940443766746	0.171150390771175	8.34676473080843	0.820050965410812	1.32940443766746	0.171150390771175	X-linked genes inside deletion 1
B20_LF2	Deletion 2	7.26933353166782	3.14328698353532	4.1260465481325	9.07929653299523	4.56624255382614	4.51305397916909	0.688374948654774	0.914247107873537	3.14328698353532	4.1260465481325	0.688374948654774	0.914247107873537	X-linked genes inside deletion 1
B21_LF3	Deletion 3	10.9278694674202	7.18767920960968	3.74019025781057	10.6964411572568	5.37566497135622	5.32077618590053	1.33707722633546	0.702940722769294	7.18767920960968	3.74019025781057	1.33707722633546	0.702940722769294	X-linked genes inside deletion 1
B22_LF3	Deletion 3	9.48140665335315	3.8528916658157	5.62851498753746	10.4431256802441	5.28220470114635	5.16092097909779	0.729409760469816	1.09060282270034	3.8528916658157	5.62851498753746	0.729409760469816	1.09060282270034	X-linked genes inside deletion 1
B24_LF3	Deletion 3	13.6517886996113	7.5514619145594	6.10032678505186	13.6072241639546	6.29256087712126	7.31466328683333	1.20006179710002	0.833986001246657	7.5514619145594	6.10032678505186	1.20006179710002	0.833986001246657	X-linked genes inside deletion 1
B3_XO	XCastOMus	9.08077607181636	8.43901602674524	0.641760045071119	9.43966627055654	5.30147599755393	4.13819027300261	1.59182386766232	0.155082295093567	8.43901602674524	0.641760045071119	1.59182386766232	0.155082295093567	X-linked genes inside deletion 1
B4_XO	XCastOMus	9.19738291061116	8.89845156064987	0.298931349961293	10.7706495667945	5.97540507421183	4.79524449258263	1.48917963721875	0.0623391258618168	8.89845156064987	0.298931349961293	1.48917963721875	0.0623391258618168	X-linked genes inside deletion 1
B5_XX	XX	10.0238921202401	5.32589293621752	4.69799918402258	10.5141985333987	5.90868539181692	4.60551314158179	0.901366815636093	1.02008159342892	5.32589293621752	4.69799918402258	0.901366815636093	1.02008159342892	X-linked genes inside deletion 1
B6_XX	XX	10.187180878402	6.94461389376903	3.24256698463297	10.8057497189375	6.01955342660975	4.78619629232772	1.15367592935881	0.677483075617021	6.94461389376903	3.24256698463297	1.15367592935881	0.677483075617021	X-linked genes inside deletion 1
B8_XX	XX	8.70643157465161	6.1339425713542	2.57248900329741	9.23363765358993	5.11145180510586	4.12218584848407	1.20003920710491	0.624059442696753	6.1339425713542	2.57248900329741	1.20003920710491	0.624059442696753	X-linked genes inside deletion 1
B9_XY	XMusY	8.69314236522659	0.371541326796021	8.32160103843057	11.4086739752658	5.706803797024	5.70187017824176	0.0651049764475474	1.45945115870678	0.371541326796021	8.32160103843057	0.0651049764475474	1.45945115870678	X-linked genes inside deletion 1
C1_XO	XCastOMus	6.36353972677264	6.1211336531681	0.242406073604538	9.38409837871878	5.25317549786618	4.13092288085259	1.16522542520319	0.0586808518571295	6.1211336531681	0.242406073604538	1.16522542520319	0.0586808518571295	X-linked genes inside deletion 1
C10_XY	XMusY	14.5903017206541	2.88003675140769	11.7102649692464	12.0671505886273	6.10184521253489	5.9653053760924	0.471994396955743	1.96306211182054	NA	11.7102649692464	NA	1.96306211182054	X-linked genes inside deletion 1
C11_XY	XMusY	11.4097850897353	0	11.4097850897353	12.5834006344851	6.18244063870125	6.40095999578388	0	1.7825115447137	0	11.4097850897353	0	1.7825115447137	X-linked genes inside deletion 1
C12_XY	XMusY	12.6789796347682	0.0417176896011102	12.6372619451671	12.09641998575	5.94381190963516	6.15260807611481	0.00701867593311359	2.05396829910661	0.0417176896011102	12.6372619451671	0.00701867593311359	2.05396829910661	X-linked genes inside deletion 1
C13_LF1	Deletion 1	12.2739918494297	10.1485450463069	2.1254468031228	11.0968856368818	5.50238218079649	5.59450345608531	1.84439115874678	0.379916970256026	10.1485450463069	2.1254468031228	1.84439115874678	0.379916970256026	X-linked genes inside deletion 1
C14_LF1	Deletion 1	10.8331193671771	10.5534145325893	0.279704834587731	10.98869728323	5.35019176456946	5.63850551866054	1.97253014414869	0.0496062003773966	10.5534145325893	0.279704834587731	1.97253014414869	0.0496062003773966	X-linked genes inside deletion 1
C15_LF1	Deletion 1	7.9741577829225	7.84525535392364	0.128902428998859	11.6889384813663	5.75758784126049	5.93135064010582	1.36259412278565	0.0217323906172844	7.84525535392364	0.128902428998859	1.36259412278565	0.0217323906172844	X-linked genes inside deletion 1
C16_LF1	Deletion 1	9.63350012142332	9.24908433737167	0.384415784051648	12.5226741944142	6.14341470488613	6.37925948952805	1.50552824148685	0.0602602519434569	9.24908433737167	0.384415784051648	1.50552824148685	0.0602602519434569	X-linked genes inside deletion 1
C17_LF2	Deletion 2	9.34248653665602	4.17270378303548	5.16978275362053	9.76450851855828	4.88754891387215	4.87695960468613	0.853741590430379	1.06004215180561	4.17270378303548	5.16978275362053	0.853741590430379	1.06004215180561	X-linked genes inside deletion 1
C18_LF2	Deletion 2	12.9883989599549	5.22965313642714	7.75874582352777	11.9834187234237	6.03900475810025	5.94441396532345	0.865979303860042	1.30521627006264	5.22965313642714	7.75874582352777	0.865979303860042	1.30521627006264	X-linked genes inside deletion 1
C19_LF2	Deletion 2	9.81792610641087	3.61626750782503	6.20165859858584	9.94745151329098	4.90608486265271	5.04136665063827	0.737098441845893	1.2301542475195	3.61626750782503	6.20165859858584	0.737098441845893	1.2301542475195	X-linked genes inside deletion 1
C2_XO	XCastOMus	9.1983410951163	7.71875047011068	1.47959062500562	9.30230474148786	5.0898424639151	4.21246227757275	1.51650085927678	0.351241275888213	7.71875047011068	1.47959062500562	1.51650085927678	0.351241275888213	X-linked genes inside deletion 1
C20_LF2	Deletion 2	10.6236263541973	3.50273762575511	7.12088872844215	11.3094461826644	5.70267750657802	5.60676867608643	0.614226847251088	1.27005217083659	3.50273762575511	7.12088872844215	0.614226847251088	1.27005217083659	X-linked genes inside deletion 1
C21_LF3	Deletion 3	9.49479186774408	3.84856774684246	5.64622412090162	10.8363336198747	5.35851071971467	5.47782290016007	0.718215927549247	1.0307423631269	3.84856774684246	5.64622412090162	0.718215927549247	1.0307423631269	X-linked genes inside deletion 1
C22_LF3	Deletion 3	11.4077582770175	6.41014211046578	4.99761616655171	9.98894124152499	5.0063731409782	4.9825681005468	1.28039639274936	1.00302014256529	6.41014211046578	4.99761616655171	1.28039639274936	1.00302014256529	X-linked genes inside deletion 1
C23_LF3	Deletion 3	9.53410709711225	4.75543468731443	4.77867240979783	10.5785876762463	5.12743192091507	5.45115575533122	0.927449600630825	0.876634721934757	4.75543468731443	4.77867240979783	0.927449600630825	0.876634721934757	X-linked genes inside deletion 1
C24_LF3	Deletion 3	9.20849255216387	4.41465557830948	4.79383697385439	10.0661100454183	5.07406529121381	4.99204475420449	0.870043116306336	0.960295271755495	4.41465557830948	4.79383697385439	0.870043116306336	0.960295271755495	X-linked genes inside deletion 1
C3_XO	XCastOMus	10.6731921828292	9.9782641127149	0.694928070114305	11.4900582111812	6.33493450602744	5.15512370515371	1.5751171702282	0.134803374246784	9.9782641127149	0.694928070114305	1.5751171702282	0.134803374246784	X-linked genes inside deletion 1
C4_XO	XCastOMus	11.7894642979354	11.6204831286608	0.168981169274587	11.4953358282749	6.33292369162621	5.16241213664865	1.83493180946206	0.0327329869839269	11.6204831286608	0.168981169274587	1.83493180946206	0.0327329869839269	X-linked genes inside deletion 1
C5_XX	XCastOMus	12.068260958958	11.3921121230583	0.676148835899647	13.3890882175948	7.41030728037567	5.97878093721914	1.53733329699127	0.113091421645922	11.3921121230583	0.676148835899647	1.53733329699127	0.113091421645922	X-linked genes inside deletion 1
C6_XX	XX	15.1448167039594	6.9282367122816	8.21657999167784	12.8780460332373	7.22253664579289	5.65550938744443	0.959252552400309	1.45284525739081	6.9282367122816	8.21657999167784	0.959252552400309	1.45284525739081	X-linked genes inside deletion 1
C8_XX	XX	12.0244353545937	6.17203583324099	5.85239952135274	12.0260318028012	6.80621087666023	5.21982092614097	0.906824067765232	1.12118779631765	6.17203583324099	5.85239952135274	0.906824067765232	1.12118779631765	X-linked genes inside deletion 1
C9_XY	XMusY	11.9697344113907	0.224474942650746	11.74525946874	13.7137937223423	6.85113277993372	6.86266094240862	0.0327646463528207	1.71147308125901	0.224474942650746	11.74525946874	0.0327646463528207	1.71147308125901	X-linked genes inside deletion 1
D10_XY	XMusY	10.9306151103782	0.966461437724857	9.96415367265336	12.8719125987905	6.58552293379653	6.28638966499398	0.146755458517202	1.58503595921506	0.966461437724857	9.96415367265336	0.146755458517202	1.58503595921506	X-linked genes inside deletion 1
D11_XY	XMusY	8.1011536162594	0.0977296797035701	8.00342393655582	10.9195430520313	5.34133094328678	5.5782121087445	0.0182968778271268	1.43476507894161	0.0977296797035701	8.00342393655582	0.0182968778271268	1.43476507894161	X-linked genes inside deletion 1
D12_XY	XMusY	11.085404684198	0.208088684143909	10.8773160000541	13.5376677867505	6.69001006247951	6.84765772427099	0.0311043903074168	1.58847250228356	0.208088684143909	10.8773160000541	0.0311043903074168	1.58847250228356	X-linked genes inside deletion 1
D13_LF1	Deletion 1	10.9542619768663	10.4830270182201	0.471234958646181	11.1841413454149	5.50145516927665	5.68268617613826	1.90550076219171	0.0829246845664129	10.4830270182201	0.471234958646181	1.90550076219171	0.0829246845664129	X-linked genes inside deletion 1
D14_LF1	Deletion 1	7.58221359761077	7.1870089461462	0.395204651464573	10.1116166798178	5.05092515649394	5.06069152332391	1.42290941232933	0.0780930135028263	7.1870089461462	0.395204651464573	1.42290941232933	0.0780930135028263	X-linked genes inside deletion 1
D15_LF1	Deletion 1	9.50060733401016	7.48542808239442	2.01517925161575	9.722385083482	4.81324415786976	4.90914092561224	1.55517315076477	0.410495294828886	7.48542808239442	2.01517925161575	1.55517315076477	0.410495294828886	X-linked genes inside deletion 1
D16_LF1	Deletion 1	7.40556693427055	7.18914632606237	0.21642060820818	10.6749886995975	5.37555338107521	5.29943531852228	1.33737790631416	0.0408384280966237	7.18914632606237	0.21642060820818	1.33737790631416	0.0408384280966237	X-linked genes inside deletion 1
D17_LF2	Deletion 2	9.49667250981464	5.33304438049622	4.16362812931843	11.2817461109762	5.71086375132451	5.57088235965174	0.933841991810667	0.747391142106026	5.33304438049622	4.16362812931843	0.933841991810667	0.747391142106026	X-linked genes inside deletion 1
D18_LF2	Deletion 2	10.2162500797756	6.13268651226991	4.08356356750564	10.4901045782905	5.25444295226238	5.23566162602814	1.16714303837467	0.779951772896275	6.13268651226991	4.08356356750564	1.16714303837467	0.779951772896275	X-linked genes inside deletion 1
D19_LF2	Deletion 2	10.6280571639897	3.07958769167806	7.54846947231164	11.2010021215458	5.60961769932068	5.5913844222251	0.54898352378826	1.35001797449436	3.07958769167806	7.54846947231164	0.54898352378826	1.35001797449436	X-linked genes inside deletion 1
D2_XO	XCastOMus	5.99936211667798	5.96855807711355	0.0308040395644341	10.1582608343578	5.6777114878767	4.4805493464811	1.05122602475626	0.00687505865516842	5.96855807711355	0.0308040395644341	1.05122602475626	0.00687505865516842	X-linked genes inside deletion 1
D20_LF2	Deletion 2	7.51655699611949	2.50521767686981	5.01133931924968	10.9696700906266	5.5608286025283	5.4088414880983	0.450511579466913	0.926508815293757	2.50521767686981	5.01133931924968	0.450511579466913	0.926508815293757	X-linked genes inside deletion 1
D21_LF3	Deletion 3	10.8291657817914	6.36280208235995	4.46636369943147	9.70246240532507	4.82768269668913	4.87477970863594	1.31798266002934	0.916218571173393	6.36280208235995	4.46636369943147	1.31798266002934	0.916218571173393	X-linked genes inside deletion 1
D22_LF3	Deletion 3	11.3159676312223	5.17767942176986	6.13828820945246	12.2453986251576	6.12943697557307	6.11596164958455	0.844723494572808	1.0036505395467	5.17767942176986	6.13828820945246	0.844723494572808	1.0036505395467	X-linked genes inside deletion 1
D3_XO	XCastOMus	8.30398870027955	7.17083061843384	1.13315808184571	11.0478554149468	6.16046899209396	4.88738642285288	1.16400725782997	0.231853588770306	7.17083061843384	1.13315808184571	1.16400725782997	0.231853588770306	X-linked genes inside deletion 1
D5_XX	XX	8.58220014332455	5.42881653836713	3.15338360495743	12.8712422080268	7.26118762727516	5.6100545807516	0.747648568944134	0.562094995613208	5.42881653836713	3.15338360495743	0.747648568944134	0.562094995613208	X-linked genes inside deletion 1
D6_XX	XX	11.6849571053605	8.50173041976202	3.18322668559849	13.2159470552432	7.16862131521869	6.04732574002456	1.18596450362264	0.526385847636772	8.50173041976202	3.18322668559849	1.18596450362264	0.526385847636772	X-linked genes inside deletion 1
D7_XX	XX	7.71101895787443	4.59301942248224	3.11799953539218	11.111275674682	6.34437277846074	4.76690289622126	0.723951694338584	0.654093360673202	4.59301942248224	3.11799953539218	0.723951694338584	0.654093360673202	X-linked genes inside deletion 1
D8_XX	XMusOCast	6.05355159701003	0.705597399789441	5.34795419722059	10.2394477641201	5.70859858921742	4.53084917490267	0.123602560026238	1.18034257835022	0.705597399789441	5.34795419722059	0.123602560026238	1.18034257835022	X-linked genes inside deletion 1
D9_XY	XMusY	11.9997493282376	0.332286407074303	11.6674629211633	12.5260635202912	6.05319025934722	6.47287326094397	0.0548944263830453	1.80251681916321	0.332286407074303	11.6674629211633	0.0548944263830453	1.80251681916321	X-linked genes inside deletion 1
E1_XO	XCastOMus	8.54814738344998	8.23976289074177	0.308384492708208	9.23551441846695	5.02948673204433	4.20602768642262	1.63829100855239	0.0733196535305026	8.23976289074177	0.308384492708208	1.63829100855239	0.0733196535305026	X-linked genes inside deletion 1
E10_XY	XMusY	11.3863695142287	0.194868498459017	11.1915010157697	11.2722198604142	5.55042196214004	5.72179789827414	0.0351087718714422	1.95594133430428	0.194868498459017	11.1915010157697	0.0351087718714422	1.95594133430428	X-linked genes inside deletion 1
E11_XY	XMusY	15.0774160608184	0.472941386177976	14.6044746746404	15.1983937513436	7.56451998748016	7.63387376386339	0.0625210042356592	1.9131145112425	0.472941386177976	14.6044746746404	0.0625210042356592	1.9131145112425	X-linked genes inside deletion 1
E12_XY	XMusY	12.3225766228554	1.30296133443244	11.019615288423	16.226377194046	8.16374905882166	8.06262813522437	0.159603305423074	1.36675226782195	1.30296133443244	11.019615288423	0.159603305423074	1.36675226782195	X-linked genes inside deletion 1
E13_LF1	Deletion 1	8.66996358936189	7.47179559919081	1.19816799017108	9.89909716115561	4.87055221643206	5.02854494472355	1.53407565860454	0.238273298407787	7.47179559919081	1.19816799017108	1.53407565860454	0.238273298407787	X-linked genes inside deletion 1
E15_LF1	Deletion 1	8.26857631508266	8.22965565302308	0.0389206620595825	9.9614823868396	5.02341217011236	4.93807021672724	1.63826008584101	0.00788175549382479	8.22965565302308	0.0389206620595825	1.63826008584101	0.00788175549382479	X-linked genes inside deletion 1
E17_LF2	Deletion 2	8.79461380533699	5.1851352675533	3.60947853778369	13.1027157436477	6.68180083304026	6.42091491060745	0.776008653522532	0.562143960484631	5.1851352675533	3.60947853778369	0.776008653522532	0.562143960484631	X-linked genes inside deletion 1
E2_XO	XCastOMus	9.88483448692438	8.14121474687514	1.74361974004924	8.11410553156293	4.44210788893457	3.67199764262836	1.83273683359991	0.474842281979567	8.14121474687514	1.74361974004924	1.83273683359991	NA	X-linked genes inside deletion 1
E20_LF2	Deletion 2	11.6747058758828	6.82267456918094	4.8520313067019	13.0464844385758	6.74255322953927	6.30393120903652	1.01188293765197	0.769683415920949	6.82267456918094	4.8520313067019	1.01188293765197	0.769683415920949	X-linked genes inside deletion 1
E21_LF3	Deletion 3	10.4891504757314	5.57119843337861	4.91795204235274	11.3009901895526	5.68563739246501	5.61535279708763	0.979872272678158	0.875804641322521	5.57119843337861	4.91795204235274	0.979872272678158	0.875804641322521	X-linked genes inside deletion 1
E22_LF3	Deletion 3	11.7538476283491	6.81890370332835	4.93494392502077	10.3349182740035	5.00308723909412	5.33183103490941	1.3629391968314	0.925562699325977	6.81890370332835	4.93494392502077	1.3629391968314	0.925562699325977	X-linked genes inside deletion 1
E23_LF3	Deletion 3	9.39412921170927	3.13525846541168	6.25887074629759	10.2218389188187	5.02184248771143	5.1999964311073	0.624324333764696	1.20362981575447	3.13525846541168	6.25887074629759	0.624324333764696	1.20362981575447	X-linked genes inside deletion 1
E24_LF3	Deletion 3	14.7149384254018	7.80186428886854	6.91307413653331	13.3681117082918	6.58699571539989	6.78111599289194	1.18443439558164	1.01945964997202	7.80186428886854	6.91307413653331	1.18443439558164	1.01945964997202	X-linked genes inside deletion 1
E3_XO	XCastOMus	12.0685080056602	11.32874879562	0.739759210040147	10.8830539555511	6.00117738760784	4.88187656794325	1.88775436283776	0.151531731649621	11.32874879562	0.739759210040147	1.88775436283776	0.151531731649621	X-linked genes inside deletion 1
E4_XO	XCastOMus	12.1397357107505	11.12058349344	1.01915221731054	11.6138351927838	6.40636803958211	5.20746715320168	1.73586397545861	0.195709773547767	11.12058349344	1.01915221731054	1.73586397545861	0.195709773547767	X-linked genes inside deletion 1
E5_XX	XX	13.860501111168	9.3058605435089	4.55464056765913	13.1348422480025	7.36740014119284	5.76744210680968	1.26311322381931	0.789715871145272	NA	4.55464056765913	1.26311322381931	0.789715871145272	X-linked genes inside deletion 1
E6_XX	XX	12.2758162659391	4.7424565481888	7.53335971775025	12.147066500393	6.77383692197927	5.37322957841372	0.700113776403564	1.40201709378184	4.7424565481888	7.53335971775025	0.700113776403564	1.40201709378184	X-linked genes inside deletion 1
E8_XX	XMusOCast	9.13827379390659	0.749200623678328	8.38907317022826	10.7112890533651	6.13521494743262	4.57607410593251	0.122114812618235	1.83324679103263	0.749200623678328	8.38907317022826	0.122114812618235	1.83324679103263	X-linked genes inside deletion 1
E9_XY	XMusY	15.5444001375566	0.593964104542642	14.950436033014	16.7136005270347	8.27422029156258	8.43938023547213	0.0717849034244739	1.77150876200302	0.593964104542642	14.950436033014	0.0717849034244739	1.77150876200302	X-linked genes inside deletion 1
F1_XO	XCastOMus	12.1620607564575	11.4382025735325	0.723858182925038	9.96844776392527	5.58491097563149	4.38353678829379	2.0480545927125	0.165131084301174	11.4382025735325	0.723858182925038	2.0480545927125	0.165131084301174	X-linked genes inside deletion 1
F10_XY	XMusY	9.17431968112938	0.743555001332722	8.43076467979666	11.0349582798998	5.51197195162591	5.52298632827385	0.1348981830565	1.52648661044787	0.743555001332722	8.43076467979666	0.1348981830565	1.52648661044787	X-linked genes inside deletion 1
F11_XY	XMusY	10.9694989364348	0.896175530082138	10.0733234063527	13.4022229318271	6.62046054727631	6.78176238455079	0.135364529957184	1.48535481415572	0.896175530082138	10.0733234063527	0.135364529957184	1.48535481415572	X-linked genes inside deletion 1
F12_XY	XMusY	13.3751169084144	1.03258820415933	12.3425287042551	11.8668691029627	5.90545025359125	5.96141884937143	0.174853425195037	2.07040119409769	1.03258820415933	12.3425287042551	0.174853425195037	2.07040119409769	X-linked genes inside deletion 1
F13_LF1	Deletion 1	10.4005059420869	9.6910018113451	0.709504130741798	10.1542532575655	5.02746854314462	5.12678471442087	1.92761063111168	0.138391637305555	9.6910018113451	0.709504130741798	1.92761063111168	0.138391637305555	X-linked genes inside deletion 1
F14_LF1	Deletion 1	9.99763874235699	9.6791038066654	0.318534935691588	10.0103284550358	4.78457269953182	5.22575575550402	2.02298186578135	0.0609548074182556	9.6791038066654	0.318534935691588	2.02298186578135	0.0609548074182556	X-linked genes inside deletion 1
F15_LF1	Deletion 1	6.99926224442682	6.82044154265679	0.178820701770027	10.4856415455969	5.20913338170856	5.27650816388838	1.30932365191612	0.0338899696950815	6.82044154265679	0.178820701770027	1.30932365191612	0.0338899696950815	X-linked genes inside deletion 1
F16_LF1	Deletion 1	8.82541892017273	8.52738948743181	0.298029432740921	10.3861798946983	5.31233770292488	5.0738421917734	1.60520470728673	0.0587384119325071	8.52738948743181	0.298029432740921	1.60520470728673	0.0587384119325071	X-linked genes inside deletion 1
F17_LF2	Deletion 2	12.5769221886164	5.96736497250981	6.60955721610658	12.3748365156083	6.33825659192741	6.03657992368089	0.94148365342451	1.0949175360336	5.96736497250981	6.60955721610658	0.94148365342451	1.0949175360336	X-linked genes inside deletion 1
F18_LF2	Deletion 2	8.73812283157445	4.10423733470931	4.63388549686515	11.2863385810708	5.72351592328176	5.56282265778904	0.717083238646082	0.833009747376505	4.10423733470931	4.63388549686515	0.717083238646082	0.833009747376505	X-linked genes inside deletion 1
F19_LF2	Deletion 2	10.0000347094266	4.72205864724568	5.27797606218093	9.64405762930299	4.75535660268916	4.88870102661383	0.992997800538314	1.07962749888936	4.72205864724568	5.27797606218093	0.992997800538314	1.07962749888936	X-linked genes inside deletion 1
F2_XO	XCastOMus	10.9327826670305	10.8419934812365	0.0907891857939686	10.6982998202306	5.9467398178885	4.75156000234209	1.82318275446027	0.0191072375702333	10.8419934812365	0.0907891857939686	1.82318275446027	0.0191072375702333	X-linked genes inside deletion 1
F20_LF2	Deletion 2	5.97392708992	3.24614559270179	2.72778149721821	10.3022172953675	5.1939448639551	5.10827243141243	0.624986532920164	0.533992956296574	3.24614559270179	2.72778149721821	0.624986532920164	0.533992956296574	X-linked genes inside deletion 1
F21_LF3	Deletion 3	9.45617373632071	4.00009885640223	5.45607487991848	10.6930339628678	5.45676703688216	5.23626692598567	0.733052891825078	1.04197798871597	4.00009885640223	5.45607487991848	0.733052891825078	1.04197798871597	X-linked genes inside deletion 1
F24_LF3	Deletion 3	8.84881711878148	5.78249348404041	3.06632363474107	9.78948920863241	4.74982547494894	5.03966373368347	1.21741177955651	0.608438141268585	5.78249348404041	3.06632363474107	1.21741177955651	0.608438141268585	X-linked genes inside deletion 1
F3_XO	XCastOMus	9.15950979992292	8.98351373018968	0.17599606973324	9.76046133964467	5.42426942950912	4.33619191013554	1.65617026346766	0.0405877030769467	8.98351373018968	0.17599606973324	1.65617026346766	0.0405877030769467	X-linked genes inside deletion 1
F4_XO	XCastOMus	7.81537938702098	7.13482861817845	0.680550768842529	8.38804238241766	4.51861033982648	3.86943204259118	1.57898736151089	0.175878723634799	7.13482861817845	0.680550768842529	1.57898736151089	0.175878723634799	X-linked genes inside deletion 1
F5_XX	XX	7.31049440549147	3.93793800499265	3.37255640049882	10.1778952849921	5.76265899380205	4.41523629119006	0.683354335078311	0.763845053373076	3.93793800499265	3.37255640049882	0.683354335078311	0.763845053373076	X-linked genes inside deletion 1
F7_XX	XCastOMus	11.696846918874	10.4783058805429	1.21854103833106	10.3335268332084	5.81767898055837	4.51584785265001	1.80111448492767	0.269836601695071	10.4783058805429	1.21854103833106	1.80111448492767	0.269836601695071	X-linked genes inside deletion 1
F8_XX	XCastOMus	10.8790895065542	8.90531297500881	1.97377653154538	10.6273093138233	5.99430041941405	4.63300889440927	1.48563007388931	0.426024766308386	8.90531297500881	1.97377653154538	1.48563007388931	NA	X-linked genes inside deletion 1
F9_XY	XMusY	10.7833513822644	0.0918341298481548	10.6915172524163	11.514225237946	5.66905019290359	5.84517504504242	0.0161992091661335	1.82911840450087	0.0918341298481548	10.6915172524163	0.0161992091661335	1.82911840450087	X-linked genes inside deletion 1
G1_XO	XCastOMus	8.46161505721488	8.32411004264418	0.1375050145707	9.83948251389891	5.53550429865627	4.30397821524264	1.50376724387421	0.0319483528247709	8.32411004264418	0.1375050145707	1.50376724387421	0.0319483528247709	X-linked genes inside deletion 1
G10_XY	XMusY	24.8636020622275	0	24.8636020622275	16.9381055316073	8.61202158388394	8.3260839477234	0	2.98623004744336	0	NA	0	NA	X-linked genes inside deletion 1
G11_XY	XMusY	10.5065723284115	0.20259944139996	10.3039728870115	10.0841532250918	4.89883534852274	5.18531787656906	0.0413566545895556	1.98714391909745	0.20259944139996	10.3039728870115	0.0413566545895556	1.98714391909745	X-linked genes inside deletion 1
G12_XY	XMusY	11.3341532885748	0.451640336344616	10.8825129522302	12.1432356792272	6.09766593412577	6.04556974510147	0.074067740217941	1.80008062284749	0.451640336344616	10.8825129522302	0.074067740217941	1.80008062284749	X-linked genes inside deletion 1
G13_LF1	Deletion 1	11.7289423065579	11.6053176138404	0.123624692717466	11.7907470884306	5.81738750945333	5.97335957897732	1.99493631720109	0.0206960071770251	11.6053176138404	0.123624692717466	1.99493631720109	0.0206960071770251	X-linked genes inside deletion 1
G14_LF1	Deletion 1	11.094524485303	9.42447885670555	1.67004562859741	10.8421436316824	5.33159428670377	5.51054934497865	1.76766617073787	0.303063365201366	9.42447885670555	1.67004562859741	1.76766617073787	0.303063365201366	X-linked genes inside deletion 1
G15_LF1	Deletion 1	16.5554678574316	16.5092805048941	0.0461873525375331	11.3437206216431	5.62634791327002	5.71737270837307	2.93428006219738	0.0080784225366123	NA	0.0461873525375331	NA	0.0080784225366123	X-linked genes inside deletion 1
G17_LF2	Deletion 2	15.0614486324885	5.99345960609898	9.06798902638954	14.1769795892447	6.97024975678904	7.20672983245562	0.85986296262359	1.258266819654	5.99345960609898	NA	0.85986296262359	1.258266819654	X-linked genes inside deletion 1
G18_LF2	XCastOMus	12.8869962975397	11.0589831333871	1.82801316415267	13.3872666766138	6.85390316058213	6.53336351603172	1.61353069547131	0.279796640683938	11.0589831333871	1.82801316415267	1.61353069547131	0.279796640683938	X-linked genes inside deletion 1
G2_XO	XCastOMus	10.810756125465	10.3512355063266	0.459520619138368	11.4590401544905	6.39295299556913	5.06608715892138	1.61916339968414	0.0907052335902181	10.3512355063266	0.459520619138368	1.61916339968414	0.0907052335902181	X-linked genes inside deletion 1
G3_XO	XCastOMus	9.15218258168441	7.87575254160828	1.27643004007614	12.6299256965694	7.2108634999892	5.41906219658021	1.0922065771485	0.235544452854158	7.87575254160828	1.27643004007614	1.0922065771485	0.235544452854158	X-linked genes inside deletion 1
G4_XO	XCastOMus	15.6905520162301	15.2482339596222	0.442318056607904	11.6357520013017	6.22839628834333	5.40735571295834	2.44817979680578	0.0817993267111909	NA	0.442318056607904	NA	0.0817993267111909	X-linked genes inside deletion 1
G5_XX	XX	9.33835002709778	5.48646442004221	3.85188560705558	11.6109284745362	6.45410904344554	5.15681943109069	0.850073090353808	0.74694987065717	5.48646442004221	3.85188560705558	0.850073090353808	0.74694987065717	X-linked genes inside deletion 1
G6_XX	XX	7.63233146021921	5.25538732559514	2.37694413462407	11.6026311751375	6.3957084405053	5.20692273463217	0.821705269163259	0.456496909165675	5.25538732559514	2.37694413462407	0.821705269163259	0.456496909165675	X-linked genes inside deletion 1
G7_XX	XX	11.2836246880956	7.35484868979927	3.92877599829636	11.0090545797673	6.2521870179331	4.75686756183423	1.1763641536479	0.825916624170516	7.35484868979927	3.92877599829636	1.1763641536479	0.825916624170516	X-linked genes inside deletion 1
G8_XX	XX	14.6905219062211	9.17455113693774	5.51597076928333	11.7479107268132	6.83300946885345	4.91490125795975	1.34268087564603	1.12229533815153	9.17455113693774	5.51597076928333	NA	1.12229533815153	X-linked genes inside deletion 1
G9_XY	XMusY	17.0614632478121	0.152447135738076	16.9090161120741	13.8064055671118	6.86092510767161	6.94548045944016	0.022219618104797	2.43453512119405	0.152447135738076	NA	0.022219618104797	NA	X-linked genes inside deletion 1
H1_XO	XCastOMus	9.23047981762785	8.88112298957868	0.349356828049167	9.83639927301234	5.59605026637311	4.24034900663922	1.5870341699655	0.0823886966620366	8.88112298957868	0.349356828049167	1.5870341699655	0.0823886966620366	X-linked genes inside deletion 1
H10_XY	XMusY	12.999562459124	0.678969365244668	12.3205930938793	11.7355544589933	5.76229444286058	5.97326001613277	0.117829689540753	2.06262460709955	0.678969365244668	12.3205930938793	0.117829689540753	2.06262460709955	X-linked genes inside deletion 1
H11_XY	XMusY	9.21874100916523	1.16888094576399	8.04986006340124	10.9788275445517	5.4020590186336	5.57676852591811	0.216376929932107	1.44346318589151	1.16888094576399	8.04986006340124	0.216376929932107	1.44346318589151	X-linked genes inside deletion 1
H12_XY	XMusY	11.0307656947632	0.116422042810333	10.9143436519528	12.496625715298	6.27977377773924	6.21685193755876	0.0185392096802961	1.75560617521135	0.116422042810333	10.9143436519528	0.0185392096802961	1.75560617521135	X-linked genes inside deletion 1
H13_LF1	Deletion 1	8.07750673093518	7.40281917057174	0.674687560363439	10.6654269660478	5.2780642486855	5.38736271736233	1.40256329248273	0.125235220971676	7.40281917057174	0.674687560363439	1.40256329248273	0.125235220971676	X-linked genes inside deletion 1
H14_LF1	Deletion 1	13.4089615340932	12.6105310482976	0.798430485795597	11.3520817107125	5.62635070341634	5.72573100729621	2.24133398592457	0.139446034886754	12.6105310482976	0.798430485795597	2.24133398592457	0.139446034886754	X-linked genes inside deletion 1
H15_LF1	Deletion 1	12.5686131836109	12.3729786116955	0.195634571915359	11.4433567272199	5.77716961274771	5.66618711447217	2.14170250158377	0.0345266698686465	12.3729786116955	0.195634571915359	2.14170250158377	0.0345266698686465	X-linked genes inside deletion 1
H16_LF1	Deletion 1	10.0324761830934	9.7957554281415	0.236720754951866	10.5167837527337	5.20737616106349	5.30940759167022	1.88113075091179	0.044585153967695	9.7957554281415	0.236720754951866	1.88113075091179	0.044585153967695	X-linked genes inside deletion 1
H17_LF2	Deletion 2	9.40190120331956	3.13216651024005	6.26973469307952	11.5373259187968	5.78442604776334	5.75289987103348	0.541482678553936	1.08983900878379	3.13216651024005	6.26973469307952	0.541482678553936	1.08983900878379	X-linked genes inside deletion 1
H18_LF2	Deletion 2	10.7150739417277	6.18115094380235	4.53392299792538	11.505834401496	5.79022775627026	5.71560664522576	1.06751430237071	0.793253153925938	6.18115094380235	4.53392299792538	1.06751430237071	0.793253153925938	X-linked genes inside deletion 1
H19_LF2	Deletion 2	9.6496593039769	5.6533183777425	3.9963409262344	10.1773431838805	5.46653889717498	4.71080428670553	1.03416777673786	0.848335163808984	5.6533183777425	3.9963409262344	1.03416777673786	0.848335163808984	X-linked genes inside deletion 1
H2_XO	XCastOMus	8.86788805887162	8.32201259218954	0.545875466682077	9.83925819512495	5.53676305727469	4.30249513785026	1.50304654652963	0.126874162362174	8.32201259218954	0.545875466682077	1.50304654652963	0.126874162362174	X-linked genes inside deletion 1
H20_LF2	Deletion 2	10.2722504486106	3.44542974128136	6.82682070732922	10.3331910071696	5.1306216700676	5.20256933710198	0.671542351559896	1.31220177281328	3.44542974128136	6.82682070732922	0.671542351559896	1.31220177281328	X-linked genes inside deletion 1
H21_LF3	Deletion 3	7.77245168609922	6.83253735758278	0.939914328516439	9.93807729313615	4.97573424861954	4.96234304451661	1.37317168003464	0.189409381835269	6.83253735758278	NA	1.37317168003464	NA	X-linked genes inside deletion 1
H24_LF3	Deletion 3	9.8571417978317	4.51645681736168	5.34068498047002	9.01093354843956	4.6113683375949	4.39956521084466	0.979417926896137	1.21391199460018	4.51645681736168	5.34068498047002	0.979417926896137	1.21391199460018	X-linked genes inside deletion 1
H3_XO	XCastOMus	9.30515724289558	8.38762834694818	0.917528895947395	11.0912708058156	6.23659427776187	4.85467652805372	1.34490524369308	0.188998976686762	8.38762834694818	0.917528895947395	1.34490524369308	0.188998976686762	X-linked genes inside deletion 1
H4_XO	XCastOMus	9.42688894718955	8.89743554394646	0.529453403243096	10.4245499844044	5.79660261264836	4.62794737175604	1.53493971184638	0.114403505639304	8.89743554394646	0.529453403243096	1.53493971184638	0.114403505639304	X-linked genes inside deletion 1
H5_XX	XCastOMus	9.63277387241275	7.7865061361067	1.84626773630605	10.4348377077431	5.86553505023766	4.56930265750548	1.32750142474917	0.404058972384637	7.7865061361067	1.84626773630605	1.32750142474917	NA	X-linked genes inside deletion 1
H7_XX	XX	9.25992704842016	3.5763285117478	5.68359853667236	9.78967697977713	5.55989498949408	4.22978199028306	0.643236701143745	1.3437095693653	3.5763285117478	5.68359853667236	0.643236701143745	1.3437095693653	X-linked genes inside deletion 1
H8_XX	XX	9.98881467886155	4.99098102158694	4.99783365727461	10.4043563760758	5.86875491712714	4.53560145894868	0.850432688375086	1.10191199612875	4.99098102158694	4.99783365727461	0.850432688375086	1.10191199612875	X-linked genes inside deletion 1
H9_XY	XMusY	11.3486529313118	0.858176239581241	10.4904766917306	13.168409025845	6.63507382892922	6.53333519691579	0.12933936557564	1.60568474990887	0.858176239581241	10.4904766917306	0.12933936557564	1.60568474990887	X-linked genes inside deletion 1
I1_XO	XCastOMus	11.3988976581641	11.3988976581641	0	10.7399059108623	5.97702361188115	4.76288229898111	1.90711939559773	0	11.3988976581641	0	1.90711939559773	0	X-linked genes inside deletion 1
I10_XY	XMusY	18.2537854630402	0.478590226148741	17.7751952368914	15.6443968908382	7.66212379886982	7.98227309196834	0.062461823733432	2.22683376427907	0.478590226148741	NA	0.062461823733432	2.22683376427907	X-linked genes inside deletion 1
I11_XY	XMusY	16.9832578541306	0.446385785117331	16.5368720690132	12.7186208319797	6.33332504616864	6.38529578581107	0.0704820582969089	2.58983649680885	0.446385785117331	16.5368720690132	0.0704820582969089	NA	X-linked genes inside deletion 1
I12_XY	XMusY	8.87443720716857	0.110916398368993	8.76352080879958	10.9650247452789	5.47689346568629	5.48813127959257	0.0202516990815878	1.59681326162631	0.110916398368993	8.76352080879958	0.0202516990815878	1.59681326162631	X-linked genes inside deletion 1
I13_LF1	Deletion 1	11.4311412336019	11.2555839727595	0.175557260842431	10.9642095301288	5.51721531744484	5.446994212684	2.04008423183531	0.0322301170127231	11.2555839727595	0.175557260842431	2.04008423183531	0.0322301170127231	X-linked genes inside deletion 1
I17_LF2	Deletion 2	10.0946046019283	4.99429211583673	5.10031248609156	11.5277119819353	5.7649546872714	5.76275729466392	0.866319405226856	0.885047248270241	4.99429211583673	5.10031248609156	0.866319405226856	0.885047248270241	X-linked genes inside deletion 1
I2_XO	XCastOMus	10.0100445108092	8.85279992832653	1.15724458248265	10.5560843526735	5.92999365684967	4.62609069582384	1.49288522730556	0.250156051529068	8.85279992832653	1.15724458248265	1.49288522730556	0.250156051529068	X-linked genes inside deletion 1
I6_XX	XX	11.8438357008942	6.43960371187865	5.40423198901559	13.3201031104359	7.53718341942248	5.78291969101337	0.85437800217048	0.934516174833577	6.43960371187865	5.40423198901559	0.85437800217048	0.934516174833577	X-linked genes inside deletion 1
I8_XX	XX	13.834109594908	7.10967887995158	6.7244307149564	13.4905203064238	7.42772668229817	6.06279362412563	0.957181003562696	1.10913072947064	7.10967887995158	6.7244307149564	0.957181003562696	1.10913072947064	X-linked genes inside deletion 1
I9_XY	XMusY	13.0130515579782	0.264137041263156	12.748914516715	14.3562616571291	7.10219818140865	7.25406347572045	0.0371908857675339	1.75748593314437	0.264137041263156	12.748914516715	0.0371908857675339	1.75748593314437	X-linked genes inside deletion 1
J1_XX	XX	5.73457179444477	3.09171957779781	2.64285221664695	7.73980604484293	4.34167718573068	3.39812885911225	0.712102592048767	0.777737492078918	3.09171957779781	2.64285221664695	0.712102592048767	0.777737492078918	X-linked genes inside deletion 1
J10_XY	XMusY	12.2706976142116	0.429570197382992	11.8411274168286	13.2970801512063	6.64025353543706	6.65682661576923	0.0646918367032981	1.77879462697412	0.429570197382992	11.8411274168286	0.0646918367032981	1.77879462697412	X-linked genes inside deletion 1
J11_XY	XMusY	9.85872507291066	0.545248949216134	9.31347612369453	11.8535139714956	5.8700724112415	5.98344156025409	0.0928862390474014	1.55654167086058	0.545248949216134	9.31347612369453	0.0928862390474014	1.55654167086058	X-linked genes inside deletion 1
J12_XY	XMusY	11.4177483960127	0.499309908102404	10.9184384879103	11.7749983348637	5.82486056853557	5.95013776632813	0.0857204910276394	1.83498919129198	0.499309908102404	10.9184384879103	0.0857204910276394	1.83498919129198	X-linked genes inside deletion 1
J13_LF1	Deletion 1	13.1681745275176	10.465095130306	2.70307939721161	10.0015512941191	4.93557973571893	5.06597155840019	2.12033756735199	0.533575715151712	10.465095130306	NA	2.12033756735199	NA	X-linked genes inside deletion 1
J14_LF1	Deletion 1	9.71131348154221	8.31819254262908	1.39312093891313	10.3254381764884	5.15339464550561	5.17204353098283	1.61411906419462	0.269355996438877	8.31819254262908	1.39312093891313	1.61411906419462	0.269355996438877	X-linked genes inside deletion 1
J15_LF1	Deletion 1	10.6413552306634	10.3260778922697	0.315277338393695	11.9167684345028	6.08197614920442	5.83479228529836	1.69781624244291	0.0540340294868908	10.3260778922697	0.315277338393695	1.69781624244291	0.0540340294868908	X-linked genes inside deletion 1
J16_LF1	Deletion 1	12.9314294393268	11.8005492368015	1.13088020252525	14.2186788654658	7.13680583301518	7.08187303245058	1.65347769196854	0.159686596659292	11.8005492368015	1.13088020252525	1.65347769196854	0.159686596659292	X-linked genes inside deletion 1
J18_LF2	Deletion 2	8.49499068653057	4.28275604200292	4.21223464452765	11.867268993037	5.90713320181201	5.96013579122497	0.72501429977729	0.70673467720807	4.28275604200292	4.21223464452765	0.72501429977729	0.70673467720807	X-linked genes inside deletion 1
J19_LF2	Deletion 2	9.36292165940185	5.4919650361152	3.87095662328666	10.7379104283298	5.23206166842362	5.50584875990616	1.04967513461474	0.703062650662536	5.4919650361152	3.87095662328666	1.04967513461474	0.703062650662536	X-linked genes inside deletion 1
J2_XO	XCastOMus	10.7211453329688	8.89164950363778	1.82949582933102	9.93802428971987	5.5337903489546	4.40423394076527	1.60679189903129	0.415394789181687	8.89164950363778	1.82949582933102	1.60679189903129	NA	X-linked genes inside deletion 1
J20_LF2	Deletion 2	12.1426835802334	6.13847617422864	6.00420740600477	11.9891211684598	5.94109299367841	6.04802817478137	1.03322337838513	0.992754536270297	6.13847617422864	6.00420740600477	1.03322337838513	0.992754536270297	X-linked genes inside deletion 1
J21_LF3	Deletion 3	12.9837307303728	8.39727651325111	4.58645421712168	10.7770214016529	5.42395045544586	5.35307094620701	1.54818459022241	0.856789357587624	8.39727651325111	4.58645421712168	1.54818459022241	0.856789357587624	X-linked genes inside deletion 1
J22_LF3	Deletion 3	13.1552898474983	4.18760928307811	8.96768056442016	13.7737569576911	6.71796423074441	7.05579272694666	0.623344980598993	1.27096712041609	4.18760928307811	NA	0.623344980598993	1.27096712041609	X-linked genes inside deletion 1
J24_LF3	Deletion 3	11.700203163498	5.07115218010818	6.62905098338979	11.3493811228414	5.79998227453288	5.54939884830847	0.874339254858602	1.19455298935855	5.07115218010818	6.62905098338979	0.874339254858602	1.19455298935855	X-linked genes inside deletion 1
J3_XO	XCastOMus	7.85885074066846	7.1174640205442	0.741386720124265	11.3176321182703	6.29982984652285	5.01780227174745	1.1297867075684	0.147751282329042	7.1174640205442	0.741386720124265	1.1297867075684	0.147751282329042	X-linked genes inside deletion 1
J4_XO	XCastOMus	12.4805155692986	12.0021499435739	0.478365625724702	10.9159355072475	6.13331258892712	4.78262291832038	1.95687889204313	0.100021606113304	12.0021499435739	0.478365625724702	1.95687889204313	0.100021606113304	X-linked genes inside deletion 1
J5_XX	XX	8.32707598465536	4.11699424885064	4.21008173580472	9.81638017035568	5.55080863059701	4.26557153975867	0.741692701520471	0.98699123823461	4.11699424885064	4.21008173580472	0.741692701520471	0.98699123823461	X-linked genes inside deletion 1
J6_XX	XX	8.90864665709995	5.77712125311166	3.1315254039883	10.6604808179806	5.9678568636663	4.69262395431425	0.96803951319344	0.667329288363128	5.77712125311166	3.1315254039883	0.96803951319344	0.667329288363128	X-linked genes inside deletion 1
J7_XX	XX	9.32692053540063	5.18346537056113	4.1434551648395	9.59110725234574	5.48766026804915	4.10344698429659	0.94456746907983	1.00974989580614	5.18346537056113	4.1434551648395	0.94456746907983	1.00974989580614	X-linked genes inside deletion 1
J8_XX	XX	11.8218888008458	5.9997739213039	5.82211487954187	10.9570513854088	6.24422121674718	4.71283016866164	0.960852236498657	1.2353754901368	5.9997739213039	5.82211487954187	0.960852236498657	1.2353754901368	X-linked genes inside deletion 1
J9_XY	XMusY	11.3005113975274	1.92569233435433	9.37481906317311	11.827614597003	5.84615786143512	5.98145673556789	0.329394515166515	1.56731369591409	NA	9.37481906317311	NA	1.56731369591409	X-linked genes inside deletion 1
K1_XX	XX	11.0780736777941	5.49311502811336	5.5849586496807	11.7626094877724	6.77451151517787	4.98809797259458	0.810850349254906	1.11965696751856	5.49311502811336	5.5849586496807	0.810850349254906	1.11965696751856	X-linked genes inside deletion 1
K11_XY	XMusY	15.024844595847	0	15.024844595847	18.4598187513456	8.99086806150698	9.46895068983863	0	1.58674863646407	0	15.024844595847	0	1.58674863646407	X-linked genes inside deletion 1
K16_LF1	Deletion 1	15.3191906507175	12.474930466533	2.84426018418458	11.9401509010931	5.94440756991641	5.99574333117673	2.09859945163692	0.474379910393257	12.474930466533	NA	2.09859945163692	NA	X-linked genes inside deletion 1
K17_LF2	Deletion 2	13.7371014839112	6.62657477178769	7.11052671212354	14.3581600402863	7.24031658310915	7.11784345717712	0.915232738199148	0.998972055918679	6.62657477178769	7.11052671212354	0.915232738199148	0.998972055918679	X-linked genes inside deletion 1
K18_LF2	Deletion 2	15.2340722802183	9.34293153945937	5.89114074075895	16.5289799157188	8.20915339456162	8.31982652115719	1.13811145807665	0.708084564717529	NA	5.89114074075895	1.13811145807665	0.708084564717529	X-linked genes inside deletion 1
K2_XX	XMusOCast	8.90183560354219	2.34385396301317	6.55798164052901	11.0914112439999	6.20632131725438	4.88508992674557	0.377655916153899	1.34244849918206	2.34385396301317	6.55798164052901	0.377655916153899	1.34244849918206	X-linked genes inside deletion 1
K22_LF3	Deletion 3	10.8383266968502	4.72246795277691	6.11585874407334	12.2553963394232	6.03146669155162	6.22392964787158	0.782971737105296	0.98263622664257	4.72246795277691	6.11585874407334	0.782971737105296	0.98263622664257	X-linked genes inside deletion 1
K3_XX	XX	10.306686039647	5.67523904281281	4.63144699683422	10.5760971667111	5.81249111182573	4.76360605488535	0.976386704706753	0.972256509768353	5.67523904281281	4.63144699683422	0.976386704706753	0.972256509768353	X-linked genes inside deletion 1
K4_XX	XX	12.0363516487957	5.44641934858913	6.58993230020654	11.0792723837367	6.25147517998529	4.82779720375139	0.871221462420002	1.3649977457806	5.44641934858913	6.58993230020654	0.871221462420002	1.3649977457806	X-linked genes inside deletion 1
K5_XX	XX	9.30427993711561	4.44355205461266	4.86072788250295	10.1274261880015	5.53155296063978	4.59587322736168	0.803310044436187	1.05762879915061	4.44355205461266	4.86072788250295	0.803310044436187	1.05762879915061	X-linked genes inside deletion 1
K6_XX	XX	11.777839537068	3.58326510339575	8.19457443367228	12.3644922110424	6.8522752574354	5.512216953607	0.522930700938721	1.48662044738824	3.58326510339575	8.19457443367228	0.522930700938721	1.48662044738824	X-linked genes inside deletion 1
K7_XX	XX	9.98925700328117	3.79461838493131	6.19463861834986	10.1458257621372	5.74688324637229	4.39894251576492	0.660291539301178	1.40821085889382	3.79461838493131	6.19463861834986	0.660291539301178	1.40821085889382	X-linked genes inside deletion 1
K8_XX	XX	15.7243200670784	8.76745339423697	6.95686667284147	12.6673718284421	7.02903013393789	5.63834169450423	1.24732050185779	1.23384978239656	8.76745339423697	6.95686667284147	1.24732050185779	1.23384978239656	X-linked genes inside deletion 1
K9_XY	XMusY	18.3682710844562	0.0333626674702526	18.334908416986	14.633621155233	7.38625332102038	7.24736783421259	0.00451685936296099	2.52987137349818	0.0333626674702526	NA	0.00451685936296099	NA	X-linked genes inside deletion 1
L1_XX	XX	8.81188881191728	6.43420723597273	2.37768157594455	11.2692196468482	6.24960499096685	5.01961465588135	1.02953822605952	0.473678108569286	6.43420723597273	2.37768157594455	1.02953822605952	0.473678108569286	X-linked genes inside deletion 1
L10_XY	XMusY	11.845153000204	0.858243910880675	10.9869090893233	12.757653586321	6.21372904275611	6.54392454356493	0.138120588293306	1.67894800989529	0.858243910880675	10.9869090893233	0.138120588293306	1.67894800989529	X-linked genes inside deletion 1
L11_XY	XMusY	13.7626589853048	0.976397903938608	12.7862610813662	16.1585589150477	7.94051307583841	8.21804583920929	0.122964082372664	1.55587609652424	0.976397903938608	12.7862610813662	0.122964082372664	1.55587609652424	X-linked genes inside deletion 1
L12_XY	XMusY	10.0927211057189	0.268803461934814	9.82391764378406	13.3775152279608	6.61307911229541	6.7644361156654	0.0406472472762407	1.4522892190575	0.268803461934814	9.82391764378406	0.0406472472762407	1.4522892190575	X-linked genes inside deletion 1
L13_LF1	Deletion 1	11.2021573380094	10.2524559467386	0.949701391270757	12.3735992692315	6.24114852809026	6.13245074114127	1.64271942905929	0.154864903341077	10.2524559467386	0.949701391270757	1.64271942905929	0.154864903341077	X-linked genes inside deletion 1
L15_LF1	Deletion 1	9.67697676156496	9.28737682905723	0.389599932507729	10.5076850506103	5.16809411066835	5.33959093994195	1.79706031472716	0.0729643781499047	9.28737682905723	0.389599932507729	1.79706031472716	0.0729643781499047	X-linked genes inside deletion 1
L17_LF2	Deletion 2	10.8098130136795	4.66870084321964	6.14111217045986	10.5975793068718	5.2601775709294	5.33740173594241	0.887555748882209	1.15058083956941	4.66870084321964	6.14111217045986	0.887555748882209	1.15058083956941	X-linked genes inside deletion 1
L18_LF2	Deletion 2	17.6393495956859	10.6390690760989	7.00028051958695	14.505597971694	7.10994469465591	7.3956532770381	1.49636453348162	0.946539846766654	NA	7.00028051958695	1.49636453348162	0.946539846766654	X-linked genes inside deletion 1
L19_LF2	Deletion 2	14.9015532621125	7.265507678556	7.63604558355645	12.7240699867076	6.53157138716768	6.19249859953993	1.11236749135595	1.23311220193474	7.265507678556	7.63604558355645	1.11236749135595	1.23311220193474	X-linked genes inside deletion 1
L2_XX	XX	10.618230877948	5.44997880561703	5.16825207233097	9.81163264185088	5.60976754285958	4.20186509899131	0.971515978866907	1.22999000457479	5.44997880561703	5.16825207233097	0.971515978866907	1.22999000457479	X-linked genes inside deletion 1
L20_LF2	Deletion 2	8.49645486619473	4.24669166012596	4.24976320606877	13.3265601939516	6.75659019846887	6.56996999548268	0.628525859254912	0.646846668857054	4.24669166012596	4.24976320606877	0.628525859254912	0.646846668857054	X-linked genes inside deletion 1
L21_LF3	Deletion 3	14.4056062526531	3.33733476872031	11.0682714839328	14.2627579057584	7.21817610085735	7.04458180490107	0.462351530648292	1.57117509462838	3.33733476872031	NA	0.462351530648292	NA	X-linked genes inside deletion 1
L24_LF3	Deletion 3	10.1736989919167	5.07426100631151	5.09943798560518	10.19554682806	5.1280048240842	5.06754200397583	0.989519546175097	1.00629417212612	5.07426100631151	5.09943798560518	0.989519546175097	1.00629417212612	X-linked genes inside deletion 1
L3_XX	XX	9.46038469221916	5.04799181458749	4.41239287763167	9.19612502864389	5.30756960241834	3.88855542622554	0.951092909320949	1.13471261020821	5.04799181458749	4.41239287763167	0.951092909320949	1.13471261020821	X-linked genes inside deletion 1
L4_XX	XX	8.54530066954596	4.0935860334517	4.45171463609426	8.61361911575241	4.88248815964925	3.73113095610316	0.838422111759055	1.19312741591458	4.0935860334517	4.45171463609426	0.838422111759055	1.19312741591458	X-linked genes inside deletion 1
L5_XX	XX	8.06362675504009	4.46112788882207	3.60249886621802	9.50301357165844	5.25856101018624	4.2444525614722	0.848355259201238	0.848754654232366	4.46112788882207	3.60249886621802	0.848355259201238	0.848754654232366	X-linked genes inside deletion 1
L6_XX	XX	6.41668472453042	3.04984208331548	3.36684264121494	9.39770268305326	5.33907202605948	4.05863065699378	0.571230743550472	0.82955137477544	3.04984208331548	3.36684264121494	0.571230743550472	0.82955137477544	X-linked genes inside deletion 1
L7_XX	XX	8.59272780794027	4.9694186392699	3.62330916867037	10.0429938566035	5.75819813530615	4.28479572129731	0.86301626350787	0.845620049203499	4.9694186392699	3.62330916867037	0.86301626350787	0.845620049203499	X-linked genes inside deletion 1
L8_XX	XX	10.1312486611341	5.21277448611793	4.91847417501622	10.7587028327973	6.16696616277931	4.59173667001796	0.845273729176529	1.07115771841441	5.21277448611793	4.91847417501622	0.845273729176529	1.07115771841441	X-linked genes inside deletion 1
L9_XY	XMusY	9.11817369792263	0.265146070638699	8.85302762728393	11.0228551880085	5.43842997406756	5.58442521394098	0.0487541573400804	1.58530686473931	0.265146070638699	8.85302762728393	0.0487541573400804	1.58530686473931	X-linked genes inside deletion 1
M10_XY	XMusY	11.0154100635414	0.00907557952858966	11.0063344840128	12.7151968909893	6.34789422248542	6.36730266850393	0.001429699237338	1.72857095963979	0.00907557952858966	11.0063344840128	0.001429699237338	1.72857095963979	X-linked genes inside deletion 1
M11_XY	XMusY	14.4778074470808	0.718248361799472	13.7595590852814	13.0577296240528	6.51332742327238	6.54440220078041	0.110273645883845	2.10249288829476	0.718248361799472	13.7595590852814	0.110273645883845	2.10249288829476	X-linked genes inside deletion 1
M12_XY	XMusY	12.7448983305817	0.718105009142173	12.0267933214396	14.5299557172926	7.25523707962152	7.2747186376711	0.0989774698278549	1.65323140597638	0.718105009142173	12.0267933214396	0.0989774698278549	1.65323140597638	X-linked genes inside deletion 1
M13_LF1	Deletion 1	8.30341197434361	7.67285143377723	0.630560540566384	11.0930063616757	5.5372486372171	5.55575772445859	1.38567941164972	0.113496767108906	7.67285143377723	0.630560540566384	1.38567941164972	0.113496767108906	X-linked genes inside deletion 1
M14_LF1	Deletion 1	11.2323547761593	10.460583632423	0.771771143736292	10.1811398803058	5.00212880342551	5.17901107688029	2.09122636451495	0.149019017777654	10.460583632423	0.771771143736292	2.09122636451495	0.149019017777654	X-linked genes inside deletion 1
M15_LF1	Deletion 1	14.2192953438447	11.6158856518213	2.60340969202346	11.7554141358006	5.94697506357274	5.80843907222783	1.95324270366839	0.448211586563982	11.6158856518213	NA	1.95324270366839	NA	X-linked genes inside deletion 1
M16_LF1	Deletion 1	13.3932328498522	12.990441930932	0.402790918920223	12.984897267853	6.45693991132739	6.52795735652558	2.01185733634332	0.0617024433405005	12.990441930932	0.402790918920223	2.01185733634332	0.0617024433405005	X-linked genes inside deletion 1
M17_LF2	Deletion 2	8.27455231150152	3.62941141018781	4.64514090131371	10.8301883185001	5.38309659256952	5.44709172593056	0.674223720079185	0.852774496012394	3.62941141018781	4.64514090131371	0.674223720079185	0.852774496012394	X-linked genes inside deletion 1
M18_LF2	Deletion 2	8.49155398988382	4.16073635422972	4.3308176356541	9.98416355831574	5.00166103086128	4.98250252745446	0.8318709181924	0.869205306327601	4.16073635422972	4.3308176356541	0.8318709181924	0.869205306327601	X-linked genes inside deletion 1
M19_LF2	Deletion 2	12.7834538373584	6.71786772100428	6.06558611635412	12.2076969366266	6.03977187704795	6.16792505957867	1.11227176419249	0.983407881542656	6.71786772100428	6.06558611635412	1.11227176419249	0.983407881542656	X-linked genes inside deletion 1
M2_XX	XX	10.7906751573408	6.3094270951782	4.48124806216262	11.6442157823894	6.53472613850497	5.10948964388443	0.965522802554919	0.877044161842317	6.3094270951782	4.48124806216262	0.965522802554919	0.877044161842317	X-linked genes inside deletion 1
M20_LF2	XCastOMus	10.5104358815569	9.74970669659535	0.760729184961528	10.4056843563874	5.18001391797765	5.22567043840976	1.88217770279694	0.14557542308256	9.74970669659535	0.760729184961528	1.88217770279694	0.14557542308256	X-linked genes inside deletion 1
M21_LF3	Deletion 3	12.2623825817049	7.45271929373981	4.80966328796504	10.5413904516443	5.35217893997555	5.18921151166874	1.39246452282738	0.92685820902651	7.45271929373981	4.80966328796504	1.39246452282738	0.92685820902651	X-linked genes inside deletion 1
M22_LF3	Deletion 3	11.9464438077244	6.88528042227317	5.06116338545123	11.571616134905	5.83218762225247	5.73942851265251	1.18056565875945	0.881823577781996	6.88528042227317	5.06116338545123	1.18056565875945	0.881823577781996	X-linked genes inside deletion 1
M23_LF3	XMusOCast	13.582213356768	3.88716575813929	9.69504759862867	12.527907803347	6.33280512271262	6.19510268063435	0.613814207577297	1.56495349607925	NA	9.69504759862867	NA	1.56495349607925	X-linked genes inside deletion 1
M24_LF3	Deletion 3	12.5135561165942	6.44161489576169	6.07194122083247	12.2175690340532	6.24135903187591	5.97621000217732	1.03208529790756	1.01601871731754	6.44161489576169	6.07194122083247	1.03208529790756	1.01601871731754	X-linked genes inside deletion 1
M3_XX	XX	7.42968920303849	3.57938405816058	3.85030514487791	9.08901425501999	5.18405623252331	3.90495802249668	0.690460114167847	0.986004234282696	3.57938405816058	3.85030514487791	0.690460114167847	0.986004234282696	X-linked genes inside deletion 1
M4_XX	XX	7.98361332375806	4.95857056655888	3.02504275719919	9.78012626694141	5.4981558790655	4.2819703878759	0.901860673946855	0.706460457028003	4.95857056655888	3.02504275719919	0.901860673946855	0.706460457028003	X-linked genes inside deletion 1
M5_XX	XX	9.37547608071357	5.35204160864424	4.02343447206933	11.7037345033501	6.63708677628067	5.06664772706946	0.806384154531643	0.794101877376125	5.35204160864424	4.02343447206933	0.806384154531643	0.794101877376125	X-linked genes inside deletion 1
M7_XX	XX	9.94034739871561	7.20221841900162	2.73812897971399	10.7648162536792	6.07638560642315	4.68843064725602	1.18528001438691	0.584018232479673	7.20221841900162	2.73812897971399	1.18528001438691	0.584018232479673	X-linked genes inside deletion 1
M8_XX	XCastOMus	9.67255357981167	9.18345626810653	0.489097311705142	13.4864978474635	7.68019274857924	5.80630509888427	1.19573252504703	0.0842355514179105	9.18345626810653	0.489097311705142	1.19573252504703	0.0842355514179105	X-linked genes inside deletion 1
M9_XY	XMusY	8.29577416970402	0.416828535859988	7.87894563384403	13.2165321389886	6.70872892769683	6.50780321129172	0.0621322668350961	1.21069205352941	0.416828535859988	7.87894563384403	0.0621322668350961	1.21069205352941	X-linked genes inside deletion 1
N1_XX	XX	9.41001400965375	4.87718266705978	4.53283134259397	9.77686999066249	5.50826703945814	4.26860295120434	0.885429597389229	1.06190043778025	4.87718266705978	4.53283134259397	0.885429597389229	1.06190043778025	X-linked genes inside deletion 1
N10_XY	XMusY	7.42618229548359	0.260707950322983	7.16547434516061	11.0741315210211	5.41948501740376	5.65464650361733	0.0481056686171774	1.2671834288097	0.260707950322983	7.16547434516061	0.0481056686171774	1.2671834288097	X-linked genes inside deletion 1
N11_XY	XMusY	9.56017391887581	0.0482470097342281	9.51192690914158	12.0215816893132	5.92654946466889	6.09503222464431	0.0081408262973004	1.56060321891024	0.0482470097342281	9.51192690914158	0.0081408262973004	1.56060321891024	X-linked genes inside deletion 1
N12_XY	XMusY	15.2376847767436	0.297104095219692	14.940580681524	11.8428715206726	5.8028202694879	6.04005125118473	0.0511999478567189	2.47358508399965	0.297104095219692	14.940580681524	0.0511999478567189	NA	X-linked genes inside deletion 1
N13_LF1	Deletion 1	10.2987862211832	7.81938276699943	2.47940345418374	12.3549056198272	6.30252702464183	6.05237859518533	1.24067421471212	0.409657693283779	7.81938276699943	2.47940345418374	1.24067421471212	0.409657693283779	X-linked genes inside deletion 1
N14_LF1	Deletion 1	7.23541479972571	6.22582833241003	1.00958646731568	11.0993058447297	5.63905951522676	5.46024632950294	1.10405437566297	0.184897604685096	6.22582833241003	1.00958646731568	1.10405437566297	0.184897604685096	X-linked genes inside deletion 1
N15_LF1	Deletion 1	11.615183344362	11.0055360611812	0.609647283180729	11.5735181460311	5.75477886016558	5.81873928586549	1.91241685016974	0.104773087988604	11.0055360611812	0.609647283180729	1.91241685016974	0.104773087988604	X-linked genes inside deletion 1
N16_LF1	Deletion 1	13.6630340923966	13.6630340923966	0	12.4057875005168	6.13362880813256	6.27215869238427	2.22756128872371	0	13.6630340923966	0	2.22756128872371	0	X-linked genes inside deletion 1
N17_LF2	Deletion 2	10.7092886803934	5.33973662522823	5.36955205516521	11.4686376139584	5.80282162823449	5.66581598572395	0.920196581478043	0.947710280159958	5.33973662522823	5.36955205516521	0.920196581478043	0.947710280159958	X-linked genes inside deletion 1
N18_LF2	Deletion 2	14.4969793869342	8.89505032886427	5.60192905806996	13.7958665438627	6.60449950166793	7.19136704219472	1.34681671587951	0.778979716262726	8.89505032886427	5.60192905806996	1.34681671587951	0.778979716262726	X-linked genes inside deletion 1
N19_LF2	Deletion 2	12.03665144408	7.00678869951711	5.02986274456291	11.6948476969147	5.7710435514507	5.92380414546405	1.21412854313944	0.849093356405842	7.00678869951711	5.02986274456291	1.21412854313944	0.849093356405842	X-linked genes inside deletion 1
N2_XX	XX	7.02028976487479	4.09362432744302	2.92666543743177	10.7505867357223	6.01067216515142	4.73991457057086	0.681059324974829	0.617451094077269	4.09362432744302	2.92666543743177	0.681059324974829	0.617451094077269	X-linked genes inside deletion 1
N20_LF2	Deletion 2	7.8157544152744	3.90620561456804	3.90954880070636	10.9210162874943	5.57081737407147	5.35019891342279	0.70119075034642	0.730729616593867	3.90620561456804	3.90954880070636	0.70119075034642	0.730729616593867	X-linked genes inside deletion 1
N21_LF3	Deletion 3	8.94520040255961	3.09076464517731	5.85443575738229	10.7058272478849	5.37306357063007	5.33276367725487	0.57523321742774	1.0978239636518	3.09076464517731	5.85443575738229	0.57523321742774	1.0978239636518	X-linked genes inside deletion 1
N22_LF3	Deletion 3	10.3612417516269	4.23829842228232	6.12294332934454	11.4875803956892	5.64329622403593	5.84428417165331	0.75103242041957	1.04768063111011	4.23829842228232	6.12294332934454	0.75103242041957	1.04768063111011	X-linked genes inside deletion 1
N23_LF3	Deletion 3	6.98626844668422	3.33053530350303	3.65573314318118	9.50201601987378	4.77459424333654	4.72742177653724	0.697553579165634	0.773303782904463	3.33053530350303	3.65573314318118	0.697553579165634	0.773303782904463	X-linked genes inside deletion 1
N24_LF3	Deletion 3	9.18863084291963	3.26752267254601	5.92110817037363	9.83640477890397	4.78322900284327	5.0531757760607	0.68312068491885	1.17175978687002	3.26752267254601	5.92110817037363	0.68312068491885	1.17175978687002	X-linked genes inside deletion 1
N3_XX	XX	8.70012116912861	5.37385563995517	3.32626552917344	10.0212177688128	5.65886584876479	4.36235192004802	0.949634747239709	0.762493625029873	5.37385563995517	3.32626552917344	0.949634747239709	0.762493625029873	X-linked genes inside deletion 1
N4_XX	XX	7.15521645345453	3.16715209176237	3.98806436169216	9.69546954735413	5.49189049543832	4.20357905191581	0.576696147600371	0.948730667947014	3.16715209176237	3.98806436169216	0.576696147600371	0.948730667947014	X-linked genes inside deletion 1
N5_XX	XX	11.1478606237332	5.14649256939128	6.00136805434193	10.0620919115328	5.69066441761471	4.37142749391807	0.904374637425638	1.37286231161139	5.14649256939128	6.00136805434193	0.904374637425638	1.37286231161139	X-linked genes inside deletion 1
N6_XX	XX	7.30775936014611	4.86737927549508	2.44038008465103	10.358225130417	5.86245008463884	4.49577504577817	0.830263661988167	0.542816324171448	4.86737927549508	2.44038008465103	0.830263661988167	0.542816324171448	X-linked genes inside deletion 1
N7_XX	XX	9.65560203296672	4.66055029023896	4.99505174272776	12.347742662168	6.97417786561404	5.37356479655393	0.668258019804406	0.929560158264229	4.66055029023896	4.99505174272776	0.668258019804406	0.929560158264229	X-linked genes inside deletion 1
N8_XX	XX	8.57655926519275	3.99320471069913	4.58335455449362	10.0258759376576	5.56699573000118	4.45888020765647	0.717299761733117	1.02791605538615	3.99320471069913	4.58335455449362	0.717299761733117	1.02791605538615	X-linked genes inside deletion 1
N9_XY	XMusY	11.7704165767049	0.657676447797246	11.1127401289076	12.0329741084791	6.01106035040989	6.02191375806921	0.109411053867127	1.84538347365352	0.657676447797246	11.1127401289076	0.109411053867127	1.84538347365352	X-linked genes inside deletion 1
O1_XX	XX	6.40137809575899	4.33468284205719	2.0666952537018	8.38072161186681	4.76376791814257	3.61695369372424	0.909927376089998	0.571391128752275	4.33468284205719	2.0666952537018	0.909927376089998	0.571391128752275	X-linked genes inside deletion 1
O10_XY	XMusY	12.5419207541364	0.140924274004052	12.4009964801323	14.0025600986594	7.02541197630794	6.97714812235147	0.0200592185169064	1.77737325661833	0.140924274004052	12.4009964801323	0.0200592185169064	1.77737325661833	X-linked genes inside deletion 1
O11_XY	XMusY	11.2187442367871	0.708102308272566	10.5106419285146	11.4895479570024	5.62290643962479	5.86664151737758	0.1259317251453	1.79159437258626	0.708102308272566	10.5106419285146	0.1259317251453	1.79159437258626	X-linked genes inside deletion 1
O12_XY	XMusY	9.67105029214544	1.18531160739385	8.48573868475159	12.4133448566114	6.18268631368892	6.2306585429225	0.191714660465545	1.36193287215052	1.18531160739385	8.48573868475159	0.191714660465545	1.36193287215052	X-linked genes inside deletion 1
O13_LF1	Deletion 1	8.85163441721504	8.47809657880034	0.373537838414703	11.0460859395076	5.52038996962354	5.52569596988409	1.53577856373406	0.0676001431223402	8.47809657880034	0.373537838414703	1.53577856373406	0.0676001431223402	X-linked genes inside deletion 1
O14_LF1	Deletion 1	8.93349449066191	7.6847832295809	1.24871126108102	10.5494373839261	5.25921402782904	5.29022335609707	1.46120374430799	0.236041311874262	7.6847832295809	1.24871126108102	1.46120374430799	0.236041311874262	X-linked genes inside deletion 1
O15_LF1	Deletion 1	9.55431505917466	8.65225905224615	0.902056006928507	10.5644165554274	5.3134078771428	5.25100867828457	1.62838224587772	0.171787186461706	8.65225905224615	0.902056006928507	1.62838224587772	0.171787186461706	X-linked genes inside deletion 1
O16_LF1	Deletion 1	8.27373211649921	8.18968631586148	0.0840458006377196	11.4170696531766	5.75848752738999	5.65858212578659	1.42219398356037	0.0148528021277126	8.18968631586148	0.0840458006377196	1.42219398356037	0.0148528021277126	X-linked genes inside deletion 1
O17_LF2	Deletion 2	10.0850041563906	4.08328023086759	6.00172392552305	12.0864551196965	6.0542918374666	6.03216328222986	0.674443905329848	0.994953824145231	4.08328023086759	6.00172392552305	0.674443905329848	0.994953824145231	X-linked genes inside deletion 1
O18_LF2	Deletion 2	10.6845927550477	4.88423535602761	5.80035739902004	10.2795154834047	5.21853273570058	5.06098274770417	0.935940350170461	1.14609309854915	4.88423535602761	5.80035739902004	0.935940350170461	1.14609309854915	X-linked genes inside deletion 1
O19_LF2	Deletion 2	9.87820776632909	4.94578042312949	4.9324273431996	11.7652345991605	5.84207082204746	5.92316377711309	0.84658001824705	0.832735262573414	4.94578042312949	4.9324273431996	0.84658001824705	0.832735262573414	X-linked genes inside deletion 1
O2_XX	XX	7.75609609234231	3.44044615050316	4.31564994183915	9.79440888361232	5.45254052530073	4.34186835831159	0.630980390615878	0.993961489776111	3.44044615050316	4.31564994183915	0.630980390615878	0.993961489776111	X-linked genes inside deletion 1
O20_LF2	Deletion 2	9.64632134442104	4.05321949170821	5.59310185271284	10.3573805273371	5.05727526962399	5.30010525771308	0.801463095365494	1.05528127853185	4.05321949170821	5.59310185271284	0.801463095365494	1.05528127853185	X-linked genes inside deletion 1
O21_LF3	Deletion 3	6.348430292978	3.09539974046435	3.25303055251365	8.4309047004987	4.17937846111503	4.25152623938367	0.740636381525141	0.76514417866682	3.09539974046435	3.25303055251365	0.740636381525141	0.76514417866682	X-linked genes inside deletion 1
O22_LF3	Deletion 3	10.1975013049521	4.98829226351962	5.20920904143251	10.6841741687583	5.48167442621288	5.20249974254538	0.909994260087036	1.00128962983549	4.98829226351962	5.20920904143251	0.909994260087036	1.00128962983549	X-linked genes inside deletion 1
O23_LF3	Deletion 3	11.7382038643851	7.12707117118411	4.61113269320102	11.0583301287768	5.51635013859337	5.54197999018339	1.29199035451391	0.832037051986619	7.12707117118411	4.61113269320102	1.29199035451391	0.832037051986619	X-linked genes inside deletion 1
O3_XX	XX	9.71184319355808	3.74835997419378	5.96348321936429	9.8849105689545	5.60390000586951	4.28101056308499	0.668884164647434	1.39300829359946	3.74835997419378	5.96348321936429	0.668884164647434	1.39300829359946	X-linked genes inside deletion 1
O4_XX	XCastOMus	9.0464462255775	8.4851017013012	0.561344524276293	11.0235404764562	6.3032835997966	4.72025687665957	1.34613992325762	0.118922452515666	8.4851017013012	0.561344524276293	1.34613992325762	0.118922452515666	X-linked genes inside deletion 1
O5_XX	XX	8.61382300454376	4.85528163798787	3.75854136655589	10.6622825003439	5.99006912610017	4.67221337424369	0.810555193233454	0.804445573328357	4.85528163798787	3.75854136655589	0.810555193233454	0.804445573328357	X-linked genes inside deletion 1
O6_XX	XX	9.03926795512769	3.40887649730265	5.63039145782504	10.6940858645503	6.09212045881384	4.60196540573645	0.559555005576231	1.22347539831713	3.40887649730265	5.63039145782504	0.559555005576231	1.22347539831713	X-linked genes inside deletion 1
O7_XX	XX	8.61598521739069	5.75505354490458	2.86093167248612	8.94749071041299	4.92601994497778	4.02147076543521	1.16829684191028	0.711414265913854	5.75505354490458	2.86093167248612	1.16829684191028	0.711414265913854	X-linked genes inside deletion 1
O8_XX	XX	6.15152691893033	2.92048347146463	3.2310434474657	9.71076390219103	5.51732763053205	4.19343627165898	0.529329354179208	0.770500190810686	2.92048347146463	3.2310434474657	0.529329354179208	0.770500190810686	X-linked genes inside deletion 1
P1_XX	XX	10.4594907386676	3.91633047042624	6.54316026824138	10.0323734880169	5.79062582364056	4.24174766437639	0.676322489088761	1.54256235541615	3.91633047042624	6.54316026824138	0.676322489088761	1.54256235541615	X-linked genes inside deletion 1
P10_XY	XMusY	8.48762975509825	0.309811222372634	8.17781853272562	10.78141266516	5.37326007150807	5.40815259365196	0.0576579615074692	1.51212792004513	0.309811222372634	8.17781853272562	0.0576579615074692	1.51212792004513	X-linked genes inside deletion 1
P11_XY	XMusY	7.85543681249201	0.520886830609941	7.33454998188207	11.2889370372922	5.71641703199328	5.57252000529893	0.0911212089136734	1.31619984762865	0.520886830609941	7.33454998188207	0.0911212089136734	1.31619984762865	X-linked genes inside deletion 1
P12_XY	XMusY	9.36135608893752	0.155150653888131	9.20620543504939	12.0848472865	6.01910967096704	6.06573761553295	0.0257763460660127	1.51773881736566	0.155150653888131	9.20620543504939	0.0257763460660127	1.51773881736566	X-linked genes inside deletion 1
P13_LF1	Deletion 1	9.82137626552079	8.98170310495523	0.839673160565564	10.5583659042106	5.27066894764275	5.2876969565678	1.70409168061527	0.158797519499035	8.98170310495523	0.839673160565564	1.70409168061527	0.158797519499035	X-linked genes inside deletion 1
P14_LF1	Deletion 1	10.6968053884865	8.88372565328014	1.81307973520632	12.0905087697236	6.0711645212605	6.01934424846312	1.46326551062327	0.301208846074761	8.88372565328014	1.81307973520632	1.46326551062327	0.301208846074761	X-linked genes inside deletion 1
P15_LF1	Deletion 1	9.95708257298116	9.10097112388307	0.856111449098086	10.8677458442008	5.40084251607895	5.46690332812182	1.6851021107889	0.156598973443382	9.10097112388307	0.856111449098086	1.6851021107889	0.156598973443382	X-linked genes inside deletion 1
P16_LF1	Deletion 1	13.9493084143758	12.9376615108859	1.01164690348986	12.2178361234025	6.1958696444768	6.02196647892574	2.08811066940683	0.1679927822631	12.9376615108859	1.01164690348986	2.08811066940683	0.1679927822631	X-linked genes inside deletion 1
P17_LF2	Deletion 2	10.9404359305231	6.36552278203852	4.57491314848453	11.0760916629136	5.57342038239607	5.50267128051757	1.14212141652626	0.831398590841179	6.36552278203852	4.57491314848453	1.14212141652626	0.831398590841179	X-linked genes inside deletion 1
P18_LF2	Deletion 2	9.13096457250229	4.89958892280321	4.23137564969908	9.43807764958162	4.68346451325697	4.75461313632465	1.04614626820263	0.889951617171943	4.89958892280321	4.23137564969908	1.04614626820263	0.889951617171943	X-linked genes inside deletion 1
P19_LF2	Deletion 2	8.95451638303379	3.80764474672301	5.14687163631078	12.1662984814607	6.08363343429181	6.08266504716884	0.625883329074422	0.846154045372986	3.80764474672301	5.14687163631078	0.625883329074422	0.846154045372986	X-linked genes inside deletion 1
P2_XX	XX	6.39030057032329	3.95908481039977	2.43121575992353	9.75997587781164	5.46186051883532	4.29811535897633	0.724860108885387	0.565646930542731	3.95908481039977	2.43121575992353	0.724860108885387	0.565646930542731	X-linked genes inside deletion 1
P20_LF2	XMusOCast	9.72115471559753	0.719558302842225	9.00159641275531	11.1525683969532	5.58323527578175	5.56933312117145	0.128878377374393	1.61627904399116	0.719558302842225	9.00159641275531	0.128878377374393	1.61627904399116	X-linked genes inside deletion 1
P21_LF3	Deletion 3	7.84648032431105	3.43779600237722	4.40868432193383	11.5629606585458	5.78883173341623	5.77412892512952	0.593866977084931	0.763523707055941	3.43779600237722	4.40868432193383	0.593866977084931	0.763523707055941	X-linked genes inside deletion 1
P22_LF3	Deletion 3	7.57279344391199	3.24875519580656	4.32403824810544	6.63604295995603	3.3166976743128	3.31934528564323	0.979515022115991	1.30267805124332	3.24875519580656	4.32403824810544	0.979515022115991	1.30267805124332	X-linked genes inside deletion 1
P23_LF3	Deletion 3	9.95898267769485	5.93383169324847	4.02515098444638	10.104105167329	5.03495975896502	5.06914540836396	1.17852614068722	0.79404922530038	5.93383169324847	4.02515098444638	1.17852614068722	0.79404922530038	X-linked genes inside deletion 1
P24_LF3	Deletion 3	6.95914494044763	3.63596137451957	3.32318356592806	7.94613350052659	3.93009909396186	4.01603440656474	0.925157683709758	0.827478858372299	3.63596137451957	3.32318356592806	0.925157683709758	0.827478858372299	X-linked genes inside deletion 1
P3_XX	XMusOCast	10.0648052784864	0.725355209635817	9.33945006885054	9.49560088080696	5.46792263753129	4.02767824327567	0.132656450670507	2.31881731974073	0.725355209635817	9.33945006885054	0.132656450670507	2.31881731974073	X-linked genes inside deletion 1
P4_XX	XX	11.6620262878979	8.64968345346633	3.01234283443161	11.0439814596042	6.27818407377148	4.76579738583275	1.37773651613726	0.632075304625072	8.64968345346633	3.01234283443161	NA	0.632075304625072	X-linked genes inside deletion 1
P5_XX	XX	8.52558038075409	4.65365466409972	3.87192571665437	10.8620993230273	6.17581021443605	4.68628910859123	0.753529415982009	0.826224252694116	4.65365466409972	3.87192571665437	0.753529415982009	0.826224252694116	X-linked genes inside deletion 1
P6_XX	XX	7.58336764505832	4.16513567965017	3.41823196540815	10.2624963963425	5.82084502327629	4.44165137306624	0.715555157884241	0.769585831552651	4.16513567965017	3.41823196540815	0.715555157884241	0.769585831552651	X-linked genes inside deletion 1
P7_XX	XX	11.960102486108	8.40141363258687	3.55868885352112	12.0112375704819	6.84693260406378	5.16430496641811	1.22703320134924	0.689093474661581	8.40141363258687	3.55868885352112	1.22703320134924	0.689093474661581	X-linked genes inside deletion 1
P8_XX	XX	6.35650217385726	3.10682365438571	3.24967851947155	9.11034704972109	5.17373247864055	3.93661457108054	0.600499478318999	0.825500810606298	3.10682365438571	3.24967851947155	0.600499478318999	0.825500810606298	X-linked genes inside deletion 1
P9_XY	XMusY	12.0420612325932	0.7891827527683	11.2528784798249	12.5694768875722	6.19222726879102	6.37724961878118	0.127447317178716	1.76453473715139	0.7891827527683	11.2528784798249	0.127447317178716	1.76453473715139	X-linked genes inside deletion 1
A1_XO	XCastOMus	9.85319097579277	9.3504558996578	0.502735076134963	10.4967486664564	5.78316056305193	4.7135881034045	1.61684182856637	0.106656556556533	9.3504558996578	0.502735076134963	1.61684182856637	0.106656556556533	X-linked genes outside deletion 1
A10_XY	XMusY	12.3393721224389	0.496247241331986	11.8431248811069	16.1072156242745	7.94362468294119	8.1635909413333	0.0624711339141777	1.45072492806366	0.496247241331986	11.8431248811069	0.0624711339141777	1.45072492806366	X-linked genes outside deletion 1
A11_XY	XMusY	9.56776744987288	0.302409203292314	9.26535824658056	11.3562860087085	5.93998375374361	5.41630225496487	0.0509107795289379	1.71064276150531	0.302409203292314	9.26535824658056	0.0509107795289379	1.71064276150531	X-linked genes outside deletion 1
A12_XY	XMusY	9.94899479539427	0.199338913716071	9.7496558816782	14.3361917069499	7.17335644614484	7.16283526080502	0.0277887924868423	1.36114478787865	0.199338913716071	9.7496558816782	0.0277887924868423	NA	X-linked genes outside deletion 1
A13_LF1	Deletion 1	13.7464783717855	8.14861914925294	5.5978592225326	12.4197267276089	6.04816839962805	6.37155832798087	1.34728708111931	0.878569877944843	NA	5.5978592225326	NA	0.878569877944843	X-linked genes outside deletion 1
A14_LF1	Deletion 1	9.35300102440098	4.00497511832457	5.34802590607641	10.5893662404368	5.2307629760945	5.35860326434231	0.765657923447881	0.998026097894524	4.00497511832457	5.34802590607641	0.765657923447881	0.998026097894524	X-linked genes outside deletion 1
A15_LF1	Deletion 1	10.8937123391532	4.97429004438038	5.91942229477278	12.4204015499643	6.18036002994638	6.24004152001793	0.804854413056505	0.948619055784066	4.97429004438038	5.91942229477278	0.804854413056505	0.948619055784066	X-linked genes outside deletion 1
A16_LF1	Deletion 1	11.1695435735658	5.32248411871122	5.84705945485454	12.1271933870387	5.89889349525566	6.22829989178299	0.902285169751236	0.938789004455063	5.32248411871122	5.84705945485454	0.902285169751236	0.938789004455063	X-linked genes outside deletion 1
A17_LF2	Deletion 2	10.3123298747228	5.76452212392931	4.54780775079347	11.3772413776755	5.80014116429146	5.57710021338406	0.993858935609802	0.815443075575284	5.76452212392931	4.54780775079347	0.993858935609802	0.815443075575284	X-linked genes outside deletion 1
A18_LF2	Deletion 2	11.0648575867379	5.48258882381042	5.5822687629275	10.6448719887117	5.44234036619088	5.20253162252086	1.0073954319119	1.07299083753049	5.48258882381042	5.5822687629275	1.0073954319119	1.07299083753049	X-linked genes outside deletion 1
A19_LF2	Deletion 2	10.3107075249461	5.4456753510437	4.86503217390237	11.2993053444465	5.69291305481052	5.60639228963602	0.956570967905807	0.867765208456045	5.4456753510437	4.86503217390237	0.956570967905807	0.867765208456045	X-linked genes outside deletion 1
A20_LF2	Deletion 2	7.32488500998821	3.62349815514644	3.70138685484176	8.5750471895742	4.32056718736861	4.25448000220559	0.838662610256339	0.869997473938743	3.62349815514644	3.70138685484176	0.838662610256339	0.869997473938743	X-linked genes outside deletion 1
A21_LF3	Deletion 3	6.40389825292008	2.59199424961836	3.81190400330172	9.7161742826391	4.8264157496693	4.8897585329698	0.537043301708097	0.779568965951894	2.59199424961836	3.81190400330172	0.537043301708097	0.779568965951894	X-linked genes outside deletion 1
A22_LF3	Deletion 3	11.0613969344574	3.2737036825861	7.78769325187131	10.0417543240936	4.99859249561163	5.04316182848195	0.65492509850726	1.54420847808001	3.2737036825861	7.78769325187131	0.65492509850726	NA	X-linked genes outside deletion 1
A23_LF3	Deletion 3	8.37003923506664	3.49122992214783	4.87880931291881	9.55156419639313	4.55416106631935	4.99740313007378	0.766602206489247	0.976268911258871	3.49122992214783	4.87880931291881	0.766602206489247	0.976268911258871	X-linked genes outside deletion 1
A24_LF3	Deletion 3	8.40827814002002	3.71974528043775	4.68853285958227	9.98734195385872	4.9196616733251	5.06768028053362	0.756097782212664	0.925183239675209	3.71974528043775	4.68853285958227	0.756097782212664	0.925183239675209	X-linked genes outside deletion 1
A3_XO	XCastOMus	12.7832956488041	11.8728626070311	0.910433041772969	12.4879283039383	6.86948859104203	5.61843971289631	1.72834737982003	0.162043750275224	NA	0.910433041772969	1.72834737982003	0.162043750275224	X-linked genes outside deletion 1
A4_XO	XCastOMus	11.5964272279953	10.3633606632951	1.23306656470019	11.5505069556267	6.38615132519153	5.16435563043512	1.62278657920533	0.238764843658974	10.3633606632951	1.23306656470019	1.62278657920533	0.238764843658974	X-linked genes outside deletion 1
A5_XX	XX	11.9434524940943	5.80279108888855	6.14066140520574	12.6625776701023	7.01717389540277	5.64540377469957	0.826941326434876	1.08772758340612	5.80279108888855	6.14066140520574	0.826941326434876	1.08772758340612	X-linked genes outside deletion 1
A6_XX	XX	10.7192098868267	5.90805901080898	4.8111508760177	11.289195946917	6.32490603066621	4.96428991625082	0.934094353681121	0.969151874121652	5.90805901080898	4.8111508760177	0.934094353681121	0.969151874121652	X-linked genes outside deletion 1
A7_XX	XCastOMus	14.3255128070393	13.3033960923439	1.02211671469543	12.3077713778446	6.8138904136592	5.49388096418539	1.95239360845542	0.186046388947742	NA	1.02211671469543	NA	0.186046388947742	X-linked genes outside deletion 1
A8_XX	XX	11.6677529857971	5.95786647371446	5.70988651208264	11.8092226907635	6.54336983401967	5.26585285674382	0.910519598439764	1.0843232174196	5.95786647371446	5.70988651208264	0.910519598439764	1.0843232174196	X-linked genes outside deletion 1
A9_XY	XMusY	8.53187949214018	0.0768880029761472	8.45499148916403	9.81263073527134	4.78094662170454	5.03168411356681	0.0160821713898857	1.68035021641503	0.0768880029761472	8.45499148916403	0.0160821713898857	1.68035021641503	X-linked genes outside deletion 1
B1_XO	XCastOMus	8.17002161842287	8.00566066188147	0.1643609565414	10.2053023633614	5.74787692508732	4.45742543827409	1.39280307602617	0.0368735178675338	8.00566066188147	0.1643609565414	1.39280307602617	0.0368735178675338	X-linked genes outside deletion 1
B10_XY	XMusY	11.8012251535415	0.25713759299736	11.5440875605442	13.1393183581368	6.62720932318535	6.51210903495145	0.0388002823598407	1.77271103702124	0.25713759299736	11.5440875605442	0.0388002823598407	1.77271103702124	X-linked genes outside deletion 1
B11_XY	XMusY	10.4040665767361	0.551223233428085	9.85284334330806	13.6686317905383	6.79601963144456	6.87261215909377	0.0811097176467274	1.43363878467533	0.551223233428085	9.85284334330806	0.0811097176467274	1.43363878467533	X-linked genes outside deletion 1
B12_XY	XMusY	12.3208694205169	0.36999773186435	11.9508716886525	12.5154350383468	6.17923485045912	6.33620018788768	0.0598775966310552	1.88612596418559	0.36999773186435	11.9508716886525	0.0598775966310552	1.88612596418559	X-linked genes outside deletion 1
B13_LF1	Deletion 1	8.23440474676162	3.49257756661123	4.74182718015039	11.7507619764902	5.76393853491367	5.98682344157656	0.605935949083387	0.792043932216195	3.49257756661123	4.74182718015039	0.605935949083387	0.792043932216195	X-linked genes outside deletion 1
B14_LF1	Deletion 1	9.45788522781089	4.20873434822268	5.24915087958822	12.0736783049881	6.01835570438146	6.05532260060664	0.699316317438441	0.866865603339175	4.20873434822268	5.24915087958822	0.699316317438441	0.866865603339175	X-linked genes outside deletion 1
B15_LF1	XCastOMus	8.46753864852923	7.68151141254225	0.786027235986975	10.5182629744392	5.13438126025888	5.3838817141803	1.49609291230448	0.145996379139739	7.68151141254225	0.786027235986975	1.49609291230448	0.145996379139739	X-linked genes outside deletion 1
B16_LF1	Deletion 1	10.6318270331013	5.5148788327389	5.11694820036236	12.5013121192586	6.2818404004191	6.21947171883947	0.877908141755874	0.822730359053254	5.5148788327389	5.11694820036236	0.877908141755874	0.822730359053254	X-linked genes outside deletion 1
B17_LF2	Deletion 2	10.5232604216029	4.31460321931197	6.20865720229097	11.190589940678	5.68666583500488	5.50392410567313	0.758722834169887	1.12804193573299	4.31460321931197	6.20865720229097	0.758722834169887	1.12804193573299	X-linked genes outside deletion 1
B18_LF2	Deletion 2	8.77167611797543	5.14945802426717	3.62221809370826	10.2873069156042	5.17248351546369	5.11482340014047	0.995548465040501	0.708180480602474	5.14945802426717	3.62221809370826	0.995548465040501	0.708180480602474	X-linked genes outside deletion 1
B19_LF2	Deletion 2	11.2325850855779	5.56914010240395	5.66344498317396	12.5610753854753	6.272471847587	6.28860353788827	0.887870083394057	0.900588652003933	5.56914010240395	5.66344498317396	0.887870083394057	0.900588652003933	X-linked genes outside deletion 1
B2_XO	XCastOMus	12.3538517410256	11.7426100635516	0.611241677473956	11.0699801899476	6.27857444605302	4.7914057438946	1.87026691559476	0.127570427165936	NA	0.611241677473956	1.87026691559476	0.127570427165936	X-linked genes outside deletion 1
B20_LF2	Deletion 2	7.70592263654933	4.03761005264349	3.66831258390584	9.07929653299523	4.56624255382614	4.51305397916909	0.884230306438781	0.812822669712721	4.03761005264349	3.66831258390584	0.884230306438781	0.812822669712721	X-linked genes outside deletion 1
B21_LF3	Deletion 3	10.7783797418722	3.9116789856057	6.86670075626646	10.6964411572568	5.37566497135622	5.32077618590053	0.727664206465386	1.29054493486542	3.9116789856057	6.86670075626646	0.727664206465386	1.29054493486542	X-linked genes outside deletion 1
B22_LF3	Deletion 3	8.69684647332615	3.40151944544935	5.2953270278768	10.4431256802441	5.28220470114635	5.16092097909779	0.643958278389162	1.02604303559837	3.40151944544935	5.2953270278768	0.643958278389162	1.02604303559837	X-linked genes outside deletion 1
B24_LF3	Deletion 3	12.3087719597168	5.35184993070766	6.95692202900916	13.6072241639546	6.29256087712126	7.31466328683333	0.850504275638576	0.951092587068482	5.35184993070766	6.95692202900916	0.850504275638576	0.951092587068482	X-linked genes outside deletion 1
B3_XO	XCastOMus	8.13435722627861	8.00929706693401	0.125060159344593	9.43966627055654	5.30147599755393	4.13819027300261	1.51076739206769	0.0302209785181896	8.00929706693401	0.125060159344593	1.51076739206769	0.0302209785181896	X-linked genes outside deletion 1
B4_XO	XCastOMus	11.5450813254688	11.1587561067803	0.386325218688466	10.7706495667945	5.97540507421183	4.79524449258263	1.86744764048522	0.0805642380249935	11.1587561067803	0.386325218688466	1.86744764048522	0.0805642380249935	X-linked genes outside deletion 1
B5_XX	XX	8.73613691224681	3.71743891195814	5.01869800028867	10.5141985333987	5.90868539181692	4.60551314158179	0.629148222565126	1.08971527080801	3.71743891195814	5.01869800028867	0.629148222565126	1.08971527080801	X-linked genes outside deletion 1
B6_XX	XX	9.60386011536388	4.73956112419442	4.86429899116946	10.8057497189375	6.01955342660975	4.78619629232772	0.787360920038178	1.01631832337653	4.73956112419442	4.86429899116946	0.787360920038178	1.01631832337653	X-linked genes outside deletion 1
B8_XX	XX	8.89384382948538	4.20710175010943	4.68674207937595	9.23363765358993	5.11145180510586	4.12218584848407	0.823073739227459	1.13695555019663	4.20710175010943	4.68674207937595	0.823073739227459	1.13695555019663	X-linked genes outside deletion 1
B9_XY	XMusY	10.7822476257245	0.48155746114716	10.3006901645774	11.4086739752658	5.706803797024	5.70187017824176	0.0843830414142298	1.80654589504416	0.48155746114716	10.3006901645774	0.0843830414142298	1.80654589504416	X-linked genes outside deletion 1
C1_XO	XCastOMus	7.62233721880515	7.5846418789775	0.0376953398276562	9.38409837871878	5.25317549786618	4.13092288085259	1.44382038674671	0.00912516183789811	7.5846418789775	0.0376953398276562	1.44382038674671	0.00912516183789811	X-linked genes outside deletion 1
C10_XY	XMusY	11.5555724858388	0.289419184631561	11.2661533012072	12.0671505886273	6.10184521253489	5.9653053760924	0.0474314202590739	1.88861300317657	0.289419184631561	11.2661533012072	0.0474314202590739	1.88861300317657	X-linked genes outside deletion 1
C11_XY	XMusY	10.3768416689942	0.399536858752671	9.97730481024148	12.5834006344851	6.18244063870125	6.40095999578388	0.0646244553084139	1.55872006961663	0.399536858752671	9.97730481024148	0.0646244553084139	1.55872006961663	X-linked genes outside deletion 1
C12_XY	XMusY	10.8562087146098	0.0814173004740556	10.7747914141358	12.09641998575	5.94381190963516	6.15260807611481	0.0136978258585328	1.75125593583067	0.0814173004740556	10.7747914141358	0.0136978258585328	1.75125593583067	X-linked genes outside deletion 1
C13_LF1	Deletion 1	9.87076372345309	5.5419628016466	4.32880092180649	11.0968856368818	5.50238218079649	5.59450345608531	1.00719336090253	0.773759629569614	5.5419628016466	4.32880092180649	1.00719336090253	0.773759629569614	X-linked genes outside deletion 1
C14_LF1	Deletion 1	10.8740069867704	4.77602912559502	6.09797786117537	10.98869728323	5.35019176456946	5.63850551866054	0.892683727193349	1.08148832008663	4.77602912559502	6.09797786117537	0.892683727193349	1.08148832008663	X-linked genes outside deletion 1
C15_LF1	Deletion 1	11.1679549148165	4.86885339938278	6.29910151543368	11.6889384813663	5.75758784126049	5.93135064010582	0.845641184054755	1.06200120303818	4.86885339938278	6.29910151543368	0.845641184054755	1.06200120303818	X-linked genes outside deletion 1
C16_LF1	Deletion 1	9.71234791711627	3.27078296610888	6.44156495100739	12.5226741944142	6.14341470488613	6.37925948952805	0.532404716794959	1.00976687993044	3.27078296610888	6.44156495100739	0.532404716794959	1.00976687993044	X-linked genes outside deletion 1
C17_LF2	Deletion 2	8.46274311101908	4.12015007565491	4.34259303536417	9.76450851855828	4.88754891387215	4.87695960468613	0.842989021339682	0.890430388472255	4.12015007565491	4.34259303536417	0.842989021339682	0.890430388472255	X-linked genes outside deletion 1
C18_LF2	Deletion 2	9.21528886719812	5.55573927274487	3.65954959445325	11.9834187234237	6.03900475810025	5.94441396532345	0.919975972082624	0.615628321950846	5.55573927274487	3.65954959445325	0.919975972082624	0.615628321950846	X-linked genes outside deletion 1
C19_LF2	Deletion 2	7.79005360146775	4.01774672102124	3.77230688044651	9.94745151329098	4.90608486265271	5.04136665063827	0.818931354328195	0.74827068568181	4.01774672102124	3.77230688044651	0.818931354328195	0.74827068568181	X-linked genes outside deletion 1
C2_XO	XCastOMus	8.48216986882737	7.54104162787445	0.941128240952915	9.30230474148786	5.0898424639151	4.21246227757275	1.48158645013816	0.223415232930038	7.54104162787445	0.941128240952915	1.48158645013816	0.223415232930038	X-linked genes outside deletion 1
C20_LF2	Deletion 2	9.73220220429769	5.09248883846881	4.63971336582888	11.3094461826644	5.70267750657802	5.60676867608643	0.892999618616806	0.827520026930636	5.09248883846881	4.63971336582888	0.892999618616806	0.827520026930636	X-linked genes outside deletion 1
C21_LF3	Deletion 3	9.23923603131102	3.65563447974114	5.58360155156988	10.8363336198747	5.35851071971467	5.47782290016007	0.682210911007712	1.01931034524806	3.65563447974114	5.58360155156988	0.682210911007712	1.01931034524806	X-linked genes outside deletion 1
C22_LF3	Deletion 3	8.61947831016344	4.04383230760965	4.57564600255379	9.98894124152499	5.0063731409782	4.9825681005468	0.807736897297975	0.918330850721669	4.04383230760965	4.57564600255379	0.807736897297975	0.918330850721669	X-linked genes outside deletion 1
C23_LF3	Deletion 3	10.7368193288306	5.30060667475219	5.43621265407845	10.5785876762463	5.12743192091507	5.45115575533122	1.03377416931285	0.997258727887541	5.30060667475219	5.43621265407845	1.03377416931285	0.997258727887541	X-linked genes outside deletion 1
C24_LF3	Deletion 3	9.60112355943932	3.76456327817517	5.83656028126415	10.0661100454183	5.07406529121381	4.99204475420449	0.741922514220273	1.16917226680478	3.76456327817517	5.83656028126415	0.741922514220273	1.16917226680478	X-linked genes outside deletion 1
C3_XO	XCastOMus	10.1167920050003	9.03754127395201	1.07925073104825	11.4900582111812	6.33493450602744	5.15512370515371	1.42661952785039	0.20935496270813	9.03754127395201	1.07925073104825	1.42661952785039	0.20935496270813	X-linked genes outside deletion 1
C4_XO	XCastOMus	7.97575026501042	7.5249511065744	0.450799158436018	11.4953358282749	6.33292369162621	5.16241213664865	1.18822702956683	0.0873233570864548	7.5249511065744	0.450799158436018	1.18822702956683	0.0873233570864548	X-linked genes outside deletion 1
C5_XX	XCastOMus	10.4179259915029	10.2017994834833	0.216126508019597	13.3890882175948	7.41030728037567	5.97878093721914	1.3767039742738	0.0361489257239992	10.2017994834833	0.216126508019597	1.3767039742738	0.0361489257239992	X-linked genes outside deletion 1
C6_XX	XX	11.6037753257988	7.37259971281764	4.23117561298116	12.8780460332373	7.22253664579289	5.65550938744443	1.02077705858539	0.748151107727735	NA	4.23117561298116	1.02077705858539	0.748151107727735	X-linked genes outside deletion 1
C8_XX	XX	10.6724679006006	4.41204902214445	6.26041887845616	12.0260318028012	6.80621087666023	5.21982092614097	0.648238660555492	1.19935510567113	4.41204902214445	6.26041887845616	0.648238660555492	1.19935510567113	X-linked genes outside deletion 1
C9_XY	XMusY	12.9986110150002	0.307236637554693	12.6913743774455	13.7137937223423	6.85113277993372	6.86266094240862	0.0448446479470604	1.84933722996828	0.307236637554693	12.6913743774455	0.0448446479470604	1.84933722996828	X-linked genes outside deletion 1
D10_XY	XMusY	9.35099384125255	0.924128818323673	8.42686502292888	12.8719125987905	6.58552293379653	6.28638966499398	0.140327325197077	1.34049358566718	0.924128818323673	8.42686502292888	0.140327325197077	NA	X-linked genes outside deletion 1
D11_XY	XMusY	8.42265233062475	0.241167472955583	8.18148485766917	10.9195430520313	5.34133094328678	5.5782121087445	0.0451511946210136	1.46668586604008	0.241167472955583	8.18148485766917	0.0451511946210136	1.46668586604008	X-linked genes outside deletion 1
D12_XY	XMusY	12.9037142181307	0.220611947976469	12.6831022701542	13.5376677867505	6.69001006247951	6.84765772427099	0.0329763252844353	1.85218110788452	0.220611947976469	12.6831022701542	0.0329763252844353	1.85218110788452	X-linked genes outside deletion 1
D13_LF1	Deletion 1	9.47713553826188	4.39048125544591	5.08665428281597	11.1841413454149	5.50145516927665	5.68268617613826	0.798058171947839	0.895114409832266	4.39048125544591	5.08665428281597	0.798058171947839	0.895114409832266	X-linked genes outside deletion 1
D14_LF1	Deletion 1	8.56408131172802	3.4836219278832	5.08045938384482	10.1116166798178	5.05092515649394	5.06069152332391	0.689699771813948	1.00390615796869	3.4836219278832	5.08045938384482	0.689699771813948	1.00390615796869	X-linked genes outside deletion 1
D15_LF1	Deletion 1	8.57695926939466	3.95213177640615	4.62482749298851	9.722385083482	4.81324415786976	4.90914092561224	0.821095221181398	0.942084890832856	3.95213177640615	4.62482749298851	0.821095221181398	0.942084890832856	X-linked genes outside deletion 1
D16_LF1	Deletion 1	9.22133337513498	5.41431328814688	3.8070200869881	10.6749886995975	5.37555338107521	5.29943531852228	1.0072104031574	0.718382215871571	5.41431328814688	3.8070200869881	1.0072104031574	0.718382215871571	X-linked genes outside deletion 1
D17_LF2	Deletion 2	8.55362647373534	3.56129386925387	4.99233260448147	11.2817461109762	5.71086375132451	5.57088235965174	0.623599865857053	0.896147554764298	3.56129386925387	4.99233260448147	0.623599865857053	0.896147554764298	X-linked genes outside deletion 1
D18_LF2	Deletion 2	8.90937589562982	4.62500010707335	4.28437578855647	10.4901045782905	5.25444295226238	5.23566162602814	0.880207502316108	0.81830647100215	4.62500010707335	4.28437578855647	0.880207502316108	0.81830647100215	X-linked genes outside deletion 1
D19_LF2	Deletion 2	11.5666599759005	4.68109255338798	6.88556742251253	11.2010021215458	5.60961769932068	5.5913844222251	0.834476216437149	1.23146020780528	4.68109255338798	6.88556742251253	0.834476216437149	NA	X-linked genes outside deletion 1
D2_XO	XCastOMus	8.31959815086297	7.64015079133842	0.679447359524554	10.1582608343578	5.6777114878767	4.4805493464811	1.34563913782023	0.151643762177996	7.64015079133842	0.679447359524554	1.34563913782023	0.151643762177996	X-linked genes outside deletion 1
D20_LF2	Deletion 2	10.6311338460869	6.01086480575379	4.62026904033309	10.9696700906266	5.5608286025283	5.4088414880983	1.0809297022787	0.854206774315647	6.01086480575379	4.62026904033309	1.0809297022787	0.854206774315647	X-linked genes outside deletion 1
D21_LF3	Deletion 3	8.64382157161155	4.48303793241099	4.16078363920056	9.70246240532507	4.82768269668913	4.87477970863594	0.928610725697755	0.853532649245565	4.48303793241099	4.16078363920056	0.928610725697755	0.853532649245565	X-linked genes outside deletion 1
D22_LF3	Deletion 3	11.8310447201675	4.40311096184674	7.42793375832076	12.2453986251576	6.12943697557307	6.11596164958455	0.718354879802818	1.21451607840369	4.40311096184674	7.42793375832076	0.718354879802818	1.21451607840369	X-linked genes outside deletion 1
D3_XO	XCastOMus	8.84953005205597	7.98669538513895	0.862834666917013	11.0478554149468	6.16046899209396	4.88738642285288	1.29644275385343	0.176543164846245	7.98669538513895	0.862834666917013	1.29644275385343	0.176543164846245	X-linked genes outside deletion 1
D5_XX	XX	11.8493693884634	5.18140831249117	6.66796107597225	12.8712422080268	7.26118762727516	5.6100545807516	0.713575874699653	1.1885732981726	5.18140831249117	6.66796107597225	0.713575874699653	1.1885732981726	X-linked genes outside deletion 1
D6_XX	XX	12.7037908055924	6.33520714428114	6.36858366131127	13.2159470552432	7.16862131521869	6.04732574002456	0.883741359141368	1.05312396505458	6.33520714428114	6.36858366131127	0.883741359141368	1.05312396505458	X-linked genes outside deletion 1
D7_XX	XX	10.5342501203964	5.40750665262027	5.12674346777617	11.111275674682	6.34437277846074	4.76690289622126	0.852331166759123	1.07548728794962	5.40750665262027	5.12674346777617	0.852331166759123	1.07548728794962	X-linked genes outside deletion 1
D8_XX	XMusOCast	9.0895429491881	0.587969880871152	8.50157306831695	10.2394477641201	5.70859858921742	4.53084917490267	0.102997236831773	1.8763752091791	0.587969880871152	8.50157306831695	0.102997236831773	1.8763752091791	X-linked genes outside deletion 1
D9_XY	XMusY	11.9698193828572	0.24255950562651	11.7272598772306	12.5260635202912	6.05319025934722	6.47287326094397	0.0400713500210825	1.81175490457856	0.24255950562651	11.7272598772306	0.0400713500210825	1.81175490457856	X-linked genes outside deletion 1
E1_XO	XCastOMus	8.84011030884757	8.55706376421343	0.283046544634139	9.23551441846695	5.02948673204433	4.20602768642262	1.70137913073592	0.0672954544611856	8.55706376421343	0.283046544634139	1.70137913073592	0.0672954544611856	X-linked genes outside deletion 1
E10_XY	XMusY	9.27672099572344	0.100954842233739	9.1757661534897	11.2722198604142	5.55042196214004	5.72179789827414	0.0181886787927769	1.60365086579821	0.100954842233739	9.1757661534897	0.0181886787927769	1.60365086579821	X-linked genes outside deletion 1
E11_XY	XMusY	14.0186516605438	0.528591098385787	13.490060562158	15.1983937513436	7.56451998748016	7.63387376386339	0.069877678856113	1.76713173146983	0.528591098385787	13.490060562158	0.069877678856113	1.76713173146983	X-linked genes outside deletion 1
E12_XY	XMusY	11.9933767587937	0.186483919359576	11.8068928394342	16.226377194046	8.16374905882166	8.06262813522437	0.02284292645645	1.46439754400326	0.186483919359576	11.8068928394342	0.02284292645645	1.46439754400326	X-linked genes outside deletion 1
E13_LF1	Deletion 1	7.96264625347465	3.77166985901243	4.19097639446222	9.89909716115561	4.87055221643206	5.02854494472355	0.774382388569356	0.83343719515917	3.77166985901243	4.19097639446222	0.774382388569356	0.83343719515917	X-linked genes outside deletion 1
E15_LF1	Deletion 1	8.70179360467821	3.87479601268987	4.82699759198834	9.9614823868396	5.02341217011236	4.93807021672724	0.771347419139449	0.977506876195756	3.87479601268987	4.82699759198834	0.771347419139449	0.977506876195756	X-linked genes outside deletion 1
E17_LF2	Deletion 2	10.7217497764616	5.92118394095931	4.80056583550229	13.1027157436477	6.68180083304026	6.42091491060745	0.886165883855765	0.747645141282231	5.92118394095931	4.80056583550229	0.886165883855765	0.747645141282231	X-linked genes outside deletion 1
E2_XO	XCastOMus	7.04909770307209	5.88240090185836	1.16669680121373	8.11410553156293	4.44210788893457	3.67199764262836	1.32423638707912	0.317728091017681	5.88240090185836	1.16669680121373	1.32423638707912	0.317728091017681	X-linked genes outside deletion 1
E20_LF2	Deletion 2	10.8964477014961	5.84054914884907	5.05589855264706	13.0464844385758	6.74255322953927	6.30393120903652	0.866222178752925	0.802023116210336	5.84054914884907	5.05589855264706	0.866222178752925	0.802023116210336	X-linked genes outside deletion 1
E21_LF3	Deletion 3	10.7294570877049	4.1225871551796	6.60686993252532	11.3009901895526	5.68563739246501	5.61535279708763	0.725087948915477	1.17657254517507	4.1225871551796	6.60686993252532	0.725087948915477	1.17657254517507	X-linked genes outside deletion 1
E22_LF3	Deletion 3	9.93246519865851	3.81110510067951	6.121360097979	10.3349182740035	5.00308723909412	5.33183103490941	0.761750678840765	1.14807841019347	3.81110510067951	6.121360097979	0.761750678840765	1.14807841019347	X-linked genes outside deletion 1
E23_LF3	Deletion 3	10.295393352802	4.87438809724802	5.42100525555398	10.2218389188187	5.02184248771143	5.1999964311073	0.970637392386514	1.042501726179	4.87438809724802	5.42100525555398	0.970637392386514	1.042501726179	X-linked genes outside deletion 1
E24_LF3	Deletion 3	12.6421167237138	5.57883673678299	7.06327998693077	13.3681117082918	6.58699571539989	6.78111599289194	0.846947072356537	1.04161025918663	5.57883673678299	7.06327998693077	0.846947072356537	1.04161025918663	X-linked genes outside deletion 1
E3_XO	XCastOMus	9.071625054129	8.40167282119736	0.669952232931642	10.8830539555511	6.00117738760784	4.88187656794325	1.40000407895731	0.137232521881211	8.40167282119736	0.669952232931642	1.40000407895731	0.137232521881211	X-linked genes outside deletion 1
E4_XO	XCastOMus	9.47882250921983	8.41274156834688	1.06608094087295	11.6138351927838	6.40636803958211	5.20746715320168	1.31318424361015	0.204721587195706	8.41274156834688	1.06608094087295	1.31318424361015	0.204721587195706	X-linked genes outside deletion 1
E5_XX	XX	11.9995798320989	5.96736505193152	6.03221478016735	13.1348422480025	7.36740014119284	5.76744210680968	0.809968908647516	1.04590816317776	5.96736505193152	6.03221478016735	0.809968908647516	1.04590816317776	X-linked genes outside deletion 1
E6_XX	XX	11.2465352336344	4.70167850956234	6.5448567240721	12.147066500393	6.77383692197927	5.37322957841372	0.694093844259325	1.218048964512	4.70167850956234	6.5448567240721	0.694093844259325	1.218048964512	X-linked genes outside deletion 1
E8_XX	XMusOCast	7.88754127266906	0.367966573743332	7.51957469892573	10.7112890533651	6.13521494743262	4.57607410593251	0.0599761502891294	1.64323709032098	0.367966573743332	7.51957469892573	0.0599761502891294	1.64323709032098	X-linked genes outside deletion 1
E9_XY	XMusY	14.6710565086949	0.0874389254292128	14.5836175832656	16.7136005270347	8.27422029156258	8.43938023547213	0.0105676332449568	1.72804366865333	0.0874389254292128	14.5836175832656	0.0105676332449568	1.72804366865333	X-linked genes outside deletion 1
F1_XO	XCastOMus	8.35874283626788	8.11148382343275	0.24725901283513	9.96844776392527	5.58491097563149	4.38353678829379	1.45239268071155	0.0564062821362498	8.11148382343275	0.24725901283513	1.45239268071155	0.0564062821362498	X-linked genes outside deletion 1
F10_XY	XMusY	9.20772009124796	0.0733383978443708	9.13438169340359	11.0349582798998	5.51197195162591	5.52298632827385	0.0133052922779728	1.65388453826907	0.0733383978443708	9.13438169340359	0.0133052922779728	1.65388453826907	X-linked genes outside deletion 1
F11_XY	XMusY	11.6113155045684	2.14899267925304	9.46232282531535	13.4022229318271	6.62046054727631	6.78176238455079	0.324598668613341	1.39526015344787	NA	9.46232282531535	NA	1.39526015344787	X-linked genes outside deletion 1
F12_XY	XMusY	9.89475742563444	0.118307632691547	9.77644979294289	11.8668691029627	5.90545025359125	5.96141884937143	0.0200336346275376	1.63995351441775	0.118307632691547	9.77644979294289	0.0200336346275376	1.63995351441775	X-linked genes outside deletion 1
F13_LF1	Deletion 1	9.96723834797949	4.72780646387593	5.23943188410356	10.1542532575655	5.02746854314462	5.12678471442087	0.940395036448849	1.02197228398646	4.72780646387593	5.23943188410356	0.940395036448849	1.02197228398646	X-linked genes outside deletion 1
F14_LF1	Deletion 1	9.88772561495895	4.2200532254223	5.66767238953665	10.0103284550358	4.78457269953182	5.22575575550402	0.882012562132297	1.08456511454198	4.2200532254223	5.66767238953665	0.882012562132297	1.08456511454198	X-linked genes outside deletion 1
F15_LF1	Deletion 1	9.44716322478906	3.86940955600476	5.5777536687843	10.4856415455969	5.20913338170856	5.27650816388838	0.742812531848747	1.05709182958488	3.86940955600476	5.5777536687843	0.742812531848747	1.05709182958488	X-linked genes outside deletion 1
F16_LF1	Deletion 1	9.48209596764926	4.70606394462941	4.77603202301985	10.3861798946983	5.31233770292488	5.0738421917734	0.885874394249885	0.941304802653025	4.70606394462941	4.77603202301985	0.885874394249885	0.941304802653025	X-linked genes outside deletion 1
F17_LF2	Deletion 2	11.5088890423261	7.65577051651875	3.85311852580731	12.3748365156083	6.33825659192741	6.03657992368089	1.20786692767683	0.638294957496035	7.65577051651875	3.85311852580731	1.20786692767683	0.638294957496035	X-linked genes outside deletion 1
F18_LF2	Deletion 2	11.2190367489629	6.04920559474769	5.16983115421517	11.2863385810708	5.72351592328176	5.56282265778904	1.05690377660017	0.929353939942054	6.04920559474769	5.16983115421517	1.05690377660017	0.929353939942054	X-linked genes outside deletion 1
F19_LF2	Deletion 2	7.36665087912754	4.61015190217066	2.75649897695688	9.64405762930299	4.75535660268916	4.88870102661383	0.969465023835145	0.563851002945496	4.61015190217066	2.75649897695688	0.969465023835145	0.563851002945496	X-linked genes outside deletion 1
F2_XO	XCastOMus	8.47296287079649	7.76551791223581	0.707444958560681	10.6982998202306	5.9467398178885	4.75156000234209	1.30584457199157	0.148886883089338	7.76551791223581	0.707444958560681	1.30584457199157	0.148886883089338	X-linked genes outside deletion 1
F20_LF2	Deletion 2	7.67338473452198	3.9732306796414	3.70015405488059	10.3022172953675	5.1939448639551	5.10827243141243	0.764973595929906	0.724345481679312	3.9732306796414	3.70015405488059	0.764973595929906	0.724345481679312	X-linked genes outside deletion 1
F21_LF3	Deletion 3	10.0839961635785	4.32834199700935	5.75565416656915	10.6930339628678	5.45676703688216	5.23626692598567	0.793206301048623	1.09919036747458	4.32834199700935	5.75565416656915	0.793206301048623	1.09919036747458	X-linked genes outside deletion 1
F24_LF3	Deletion 3	8.90792850197199	3.29277113108432	5.61515737088767	9.78948920863241	4.74982547494894	5.03966373368347	0.693240446086016	1.11419286436867	3.29277113108432	5.61515737088767	0.693240446086016	1.11419286436867	X-linked genes outside deletion 1
F3_XO	XCastOMus	7.62250508694002	7.258148990229	0.364356096711027	9.76046133964467	5.42426942950912	4.33619191013554	1.33808784474149	0.0840267461085775	7.258148990229	0.364356096711027	1.33808784474149	0.0840267461085775	X-linked genes outside deletion 1
F4_XO	XCastOMus	6.81034247103536	6.2989923446995	0.511350126335862	8.38804238241766	4.51861033982648	3.86943204259118	1.39401096155182	0.132151209972778	6.2989923446995	0.511350126335862	1.39401096155182	0.132151209972778	X-linked genes outside deletion 1
F5_XX	XX	8.46053938773588	4.61647554224857	3.84406384548731	10.1778952849921	5.76265899380205	4.41523629119006	0.801101635063564	0.870636041191624	4.61647554224857	3.84406384548731	0.801101635063564	0.870636041191624	X-linked genes outside deletion 1
F7_XX	XCastOMus	9.30447230262071	7.68751596114692	1.61695634147379	10.3335268332084	5.81767898055837	4.51584785265001	1.32140600862255	0.358062626163306	7.68751596114692	1.61695634147379	1.32140600862255	0.358062626163306	X-linked genes outside deletion 1
F8_XX	XCastOMus	10.0265448374426	9.38960703343789	0.636937804004663	10.6273093138233	5.99430041941405	4.63300889440927	1.56642249744896	0.137478217400633	9.38960703343789	0.636937804004663	1.56642249744896	0.137478217400633	X-linked genes outside deletion 1
F9_XY	XMusY	10.6651983292102	0.253583423108738	10.4116149061014	11.514225237946	5.66905019290359	5.84517504504242	0.0447312009031369	1.78123235418451	0.253583423108738	10.4116149061014	0.0447312009031369	1.78123235418451	X-linked genes outside deletion 1
G1_XO	XCastOMus	8.98771901133699	8.9539245046481	0.0337945066888876	9.83948251389891	5.53550429865627	4.30397821524264	1.61754449487496	0.00785192326699135	8.9539245046481	0.0337945066888876	1.61754449487496	0.00785192326699135	X-linked genes outside deletion 1
G10_XY	XMusY	14.1553073065034	0.198166077702646	13.9571412288007	16.9381055316073	8.61202158388394	8.3260839477234	0.0230104018867629	1.67631521810647	0.198166077702646	13.9571412288007	0.0230104018867629	1.67631521810647	X-linked genes outside deletion 1
G11_XY	XMusY	8.44934941738452	0.0532921109483989	8.39605730643612	10.0841532250918	4.89883534852274	5.18531787656906	0.0108785266613358	1.61919818732337	0.0532921109483989	8.39605730643612	0.0108785266613358	1.61919818732337	X-linked genes outside deletion 1
G12_XY	XMusY	11.2242985062258	0.204016040557447	11.0202824656684	12.1432356792272	6.09766593412577	6.04556974510147	0.0334580547313464	1.82286913067172	0.204016040557447	11.0202824656684	0.0334580547313464	1.82286913067172	X-linked genes outside deletion 1
G13_LF1	Deletion 1	11.8740842410619	6.30800189082423	5.56608235023764	11.7907470884306	5.81738750945333	5.97335957897732	1.08433586048267	0.931817727803789	6.30800189082423	5.56608235023764	1.08433586048267	0.931817727803789	X-linked genes outside deletion 1
G14_LF1	Deletion 1	9.79275811195626	5.20697315793261	4.58578495402365	10.8421436316824	5.33159428670377	5.51054934497865	0.976625916739024	0.832182903543425	5.20697315793261	4.58578495402365	0.976625916739024	0.832182903543425	X-linked genes outside deletion 1
G15_LF1	Deletion 1	10.4529344985038	5.25008216432516	5.20285233417859	11.3437206216431	5.62634791327002	5.71737270837307	0.93312433664875	0.91000755059383	5.25008216432516	5.20285233417859	0.93312433664875	0.91000755059383	X-linked genes outside deletion 1
G17_LF2	Deletion 2	10.5334367431574	6.40958682884149	4.12384991431593	14.1769795892447	6.97024975678904	7.20672983245562	0.919563437823521	0.572222077167943	6.40958682884149	4.12384991431593	0.919563437823521	0.572222077167943	X-linked genes outside deletion 1
G18_LF2	XCastOMus	10.664666598199	9.33468119699291	1.32998540120606	13.3872666766138	6.85390316058213	6.53336351603172	1.36195113620486	0.203568253617376	9.33468119699291	1.32998540120606	1.36195113620486	0.203568253617376	X-linked genes outside deletion 1
G2_XO	XCastOMus	9.48186642303955	8.51728013626097	0.964586286778577	11.4590401544905	6.39295299556913	5.06608715892138	1.3322920006082	0.190400649755885	8.51728013626097	0.964586286778577	1.3322920006082	0.190400649755885	X-linked genes outside deletion 1
G3_XO	XCastOMus	10.9646454371569	9.7167507946147	1.2478946425422	12.6299256965694	7.2108634999892	5.41906219658021	1.34751556379194	0.230278708247658	9.7167507946147	1.2478946425422	1.34751556379194	0.230278708247658	X-linked genes outside deletion 1
G4_XO	XCastOMus	10.6175435425752	10.1499230405624	0.46762050201282	11.6357520013017	6.22839628834333	5.40735571295834	1.62962062313831	0.0864785908003427	10.1499230405624	0.46762050201282	1.62962062313831	0.0864785908003427	X-linked genes outside deletion 1
G5_XX	XX	10.7636068493778	6.27732064159633	4.48628620778147	11.6109284745362	6.45410904344554	5.15681943109069	0.972608395572625	0.869971552762435	6.27732064159633	4.48628620778147	0.972608395572625	0.869971552762435	X-linked genes outside deletion 1
G6_XX	XX	10.6732840554793	4.50356244213897	6.16972161334036	11.6026311751375	6.3957084405053	5.20692273463217	0.704153806264371	1.18490746411589	4.50356244213897	6.16972161334036	0.704153806264371	1.18490746411589	X-linked genes outside deletion 1
G7_XX	XX	9.7708050977843	3.74690379450165	6.02390130328264	11.0090545797673	6.2521870179331	4.75686756183423	0.599294900129257	1.26635884328885	3.74690379450165	6.02390130328264	0.599294900129257	1.26635884328885	X-linked genes outside deletion 1
G8_XX	XX	11.2409792556995	6.07145400847837	5.16952524722112	11.7479107268132	6.83300946885345	4.91490125795975	0.8885475771918	1.05180653199268	6.07145400847837	5.16952524722112	0.8885475771918	1.05180653199268	X-linked genes outside deletion 1
G9_XY	XMusY	12.6166647466558	0.636034707899368	11.9806300387564	13.8064055671118	6.86092510767161	6.94548045944016	0.0927039281026664	1.72495338641009	0.636034707899368	11.9806300387564	0.0927039281026664	1.72495338641009	X-linked genes outside deletion 1
H1_XO	XCastOMus	8.83140407753421	8.04521223916184	0.786191838372369	9.83639927301234	5.59605026637311	4.24034900663922	1.4376590373939	0.185407341976193	8.04521223916184	0.786191838372369	1.4376590373939	0.185407341976193	X-linked genes outside deletion 1
H10_XY	XMusY	9.73408683081588	0.598776646173996	9.13531018464188	11.7355544589933	5.76229444286058	5.97326001613277	0.103912886110128	1.52936757481994	0.598776646173996	9.13531018464188	0.103912886110128	1.52936757481994	X-linked genes outside deletion 1
H11_XY	XMusY	10.6478186196239	0.444493047630172	10.2033255719937	10.9788275445517	5.4020590186336	5.57676852591811	0.0822821531747356	1.82961253001153	0.444493047630172	10.2033255719937	0.0822821531747356	1.82961253001153	X-linked genes outside deletion 1
H12_XY	XMusY	11.0791452175617	0.80473288525021	10.2744123323115	12.496625715298	6.27977377773924	6.21685193755876	0.128146795367511	1.65267122902496	0.80473288525021	10.2744123323115	0.128146795367511	1.65267122902496	X-linked genes outside deletion 1
H13_LF1	Deletion 1	10.8368349153907	5.12848509126186	5.70834982412883	10.6654269660478	5.2780642486855	5.38736271736233	0.971660224207976	1.0595814916512	5.12848509126186	5.70834982412883	0.971660224207976	1.0595814916512	X-linked genes outside deletion 1
H14_LF1	Deletion 1	10.7706073978499	4.81934840871225	5.95125898913768	11.3520817107125	5.62635070341634	5.72573100729621	0.856567367154331	1.03938850455149	4.81934840871225	5.95125898913768	0.856567367154331	1.03938850455149	X-linked genes outside deletion 1
H15_LF1	Deletion 1	12.665852061682	6.62642444226024	6.03942761942178	11.4433567272199	5.77716961274771	5.66618711447217	1.1470018861206	1.06587154596365	6.62642444226024	6.03942761942178	1.1470018861206	1.06587154596365	X-linked genes outside deletion 1
H16_LF1	Deletion 1	8.08925393253138	4.57185194254919	3.5174019899822	10.5167837527337	5.20737616106349	5.30940759167022	0.877956921325132	0.662484830793656	4.57185194254919	3.5174019899822	0.877956921325132	0.662484830793656	X-linked genes outside deletion 1
H17_LF2	Deletion 2	10.0450587921147	6.01313400808724	4.03192478402746	11.5373259187968	5.78442604776334	5.75289987103348	1.03953857451637	0.700850853380687	6.01313400808724	4.03192478402746	1.03953857451637	0.700850853380687	X-linked genes outside deletion 1
H18_LF2	Deletion 2	10.6200460938408	5.3050416232321	5.31500447060867	11.505834401496	5.79022775627026	5.71560664522576	0.91620603653928	0.929910821460796	5.3050416232321	5.31500447060867	0.91620603653928	0.929910821460796	X-linked genes outside deletion 1
H19_LF2	Deletion 2	9.65471649446032	4.81106409312144	4.84365240133889	10.1773431838805	5.46653889717498	4.71080428670553	0.880093269913019	1.02820072890913	4.81106409312144	4.84365240133889	0.880093269913019	1.02820072890913	X-linked genes outside deletion 1
H2_XO	XCastOMus	8.32288051700918	7.93902422222059	0.383856294788598	9.83925819512495	5.53676305727469	4.30249513785026	1.43387465565997	0.089217136217472	7.93902422222059	0.383856294788598	1.43387465565997	0.089217136217472	X-linked genes outside deletion 1
H20_LF2	Deletion 2	11.2009908209665	5.69226462716604	5.5087261938005	10.3331910071696	5.1306216700676	5.20256933710198	1.10946879213003	1.05884724198007	5.69226462716604	5.5087261938005	1.10946879213003	1.05884724198007	X-linked genes outside deletion 1
H21_LF3	Deletion 3	9.66667849074743	6.7558458501775	2.91083264056992	9.93807729313615	4.97573424861954	4.96234304451661	1.35775857644564	0.586584324069734	NA	2.91083264056992	NA	NA	X-linked genes outside deletion 1
H24_LF3	Deletion 3	8.18367616040732	3.53640140499507	4.64727475541225	9.01093354843956	4.6113683375949	4.39956521084466	0.76688764507576	1.0563031874052	3.53640140499507	4.64727475541225	0.76688764507576	1.0563031874052	X-linked genes outside deletion 1
H3_XO	XCastOMus	9.37770398384819	8.1343274424172	1.24337654143099	11.0912708058156	6.23659427776187	4.85467652805372	1.30428998266284	0.256119338589479	8.1343274424172	1.24337654143099	1.30428998266284	0.256119338589479	X-linked genes outside deletion 1
H4_XO	XCastOMus	9.44487877213968	8.82032260829409	0.624556163845589	10.4245499844044	5.79660261264836	4.62794737175604	1.52163658572142	0.134953169013373	8.82032260829409	0.624556163845589	1.52163658572142	0.134953169013373	X-linked genes outside deletion 1
H5_XX	XCastOMus	9.84856105218575	8.39789847213193	1.45066258005382	10.4348377077431	5.86553505023766	4.56930265750548	1.43173613322653	0.317480081489235	8.39789847213193	1.45066258005382	1.43173613322653	0.317480081489235	X-linked genes outside deletion 1
H7_XX	XX	8.47984877268094	4.44518064318712	4.03466812949383	9.78967697977713	5.55989498949408	4.22978199028306	0.799508021569956	0.953871414357179	4.44518064318712	4.03466812949383	0.799508021569956	0.953871414357179	X-linked genes outside deletion 1
H8_XX	XX	10.6864688520122	5.30137289458171	5.38509595743053	10.4043563760758	5.86875491712714	4.53560145894868	0.90332156810815	1.18729478464335	5.30137289458171	5.38509595743053	0.90332156810815	1.18729478464335	X-linked genes outside deletion 1
H9_XY	XMusY	11.5244452652029	1.36134120800713	10.1631040571957	13.168409025845	6.63507382892922	6.53333519691579	0.205173483084939	1.55557670789545	NA	10.1631040571957	NA	1.55557670789545	X-linked genes outside deletion 1
I1_XO	XCastOMus	9.62311060866767	9.37991751165932	0.243193097008346	10.7399059108623	5.97702361188115	4.76288229898111	1.56932917129755	0.0510600686186116	9.37991751165932	0.243193097008346	1.56932917129755	0.0510600686186116	X-linked genes outside deletion 1
I10_XY	XMusY	17.3153998340852	1.49904578892742	15.8163540451578	15.6443968908382	7.66212379886982	7.98227309196834	0.195643639841545	1.98143484480279	NA	NA	NA	1.98143484480279	X-linked genes outside deletion 1
I11_XY	XMusY	11.0686148936701	0.0977195682694603	10.9708953254006	12.7186208319797	6.33332504616864	6.38529578581107	0.0154294257056293	1.71814990149389	0.0977195682694603	10.9708953254006	0.0154294257056293	1.71814990149389	X-linked genes outside deletion 1
I12_XY	XMusY	9.4332875594883	0.0421649667620529	9.39112259272625	10.9650247452789	5.47689346568629	5.48813127959257	0.00769870128499375	1.71116945173065	0.0421649667620529	9.39112259272625	0.00769870128499375	1.71116945173065	X-linked genes outside deletion 1
I13_LF1	Deletion 1	10.6842669800408	6.16864990495623	4.51561707508461	10.9642095301288	5.51721531744484	5.446994212684	1.11807307672978	0.829010808304044	6.16864990495623	4.51561707508461	1.11807307672978	0.829010808304044	X-linked genes outside deletion 1
I17_LF2	Deletion 2	9.80944212130205	4.51296116991517	5.29648095138689	11.5277119819353	5.7649546872714	5.76275729466392	0.78282682427313	0.919087978300112	4.51296116991517	5.29648095138689	0.78282682427313	0.919087978300112	X-linked genes outside deletion 1
I2_XO	XCastOMus	9.79246592398131	9.40004881707541	0.392417106905894	10.5560843526735	5.92999365684967	4.62609069582384	1.58517013019357	0.0848269376257894	9.40004881707541	0.392417106905894	1.58517013019357	0.0848269376257894	X-linked genes outside deletion 1
I6_XX	XX	11.8603443399714	6.09580588961406	5.76453845035734	13.3201031104359	7.53718341942248	5.78291969101337	0.808764434988519	0.996821460155395	6.09580588961406	5.76453845035734	0.808764434988519	0.996821460155395	X-linked genes outside deletion 1
I8_XX	XX	13.7822246374681	7.65886594552824	6.12335869193983	13.4905203064238	7.42772668229817	6.06279362412563	1.03111843947906	1.0099896304524	NA	6.12335869193983	1.03111843947906	1.0099896304524	X-linked genes outside deletion 1
I9_XY	XMusY	11.7057658832379	0.14000209256859	11.5657637906693	14.3562616571291	7.10219818140865	7.25406347572045	0.0197125015372103	1.59438414474593	0.14000209256859	11.5657637906693	0.0197125015372103	1.59438414474593	X-linked genes outside deletion 1
J1_XX	XX	6.44669723557161	3.34402238977135	3.10267484580026	7.73980604484293	4.34167718573068	3.39812885911225	0.770214423302079	0.913053911266576	3.34402238977135	3.10267484580026	0.770214423302079	0.913053911266576	X-linked genes outside deletion 1
J10_XY	XMusY	13.1910671080324	0.973036081888637	12.2180310261438	13.2970801512063	6.64025353543706	6.65682661576923	0.146535983407235	1.83541373861244	0.973036081888637	12.2180310261438	0.146535983407235	1.83541373861244	X-linked genes outside deletion 1
J11_XY	XMusY	9.57507705526686	0.51922293419395	9.05585412107291	11.8535139714956	5.8700724112415	5.98344156025409	0.0884525603465489	1.51348584754764	0.51922293419395	9.05585412107291	0.0884525603465489	1.51348584754764	X-linked genes outside deletion 1
J12_XY	XMusY	12.1173687830149	0.702860694236154	11.4145080887787	11.7749983348637	5.82486056853557	5.95013776632813	0.120665668468157	1.91836030307962	0.702860694236154	11.4145080887787	0.120665668468157	1.91836030307962	X-linked genes outside deletion 1
J13_LF1	Deletion 1	9.67378607047691	5.09106655728819	4.58271951318873	10.0015512941191	4.93557973571893	5.06597155840019	1.03150325390227	0.904608219836893	5.09106655728819	4.58271951318873	1.03150325390227	0.904608219836893	X-linked genes outside deletion 1
J14_LF1	Deletion 1	9.82636408151637	4.67511119342936	5.15125288808701	10.3254381764884	5.15339464550561	5.17204353098283	0.907190602510256	0.995980187952542	4.67511119342936	5.15125288808701	0.907190602510256	0.995980187952542	X-linked genes outside deletion 1
J15_LF1	Deletion 1	10.9027813674344	5.34782892885171	5.55495243858273	11.9167684345028	6.08197614920442	5.83479228529836	0.87929133519395	0.952039450072503	5.34782892885171	5.55495243858273	0.87929133519395	0.952039450072503	X-linked genes outside deletion 1
J16_LF1	Deletion 1	11.0445057041555	5.12989715496956	5.91460854918594	14.2186788654658	7.13680583301518	7.08187303245058	0.718794552492718	0.835175739819678	5.12989715496956	5.91460854918594	0.718794552492718	0.835175739819678	X-linked genes outside deletion 1
J18_LF2	Deletion 2	9.35407565878032	4.75131696424242	4.6027586945379	11.867268993037	5.90713320181201	5.96013579122497	0.804335504536271	0.772257353819771	4.75131696424242	4.6027586945379	0.804335504536271	0.772257353819771	X-linked genes outside deletion 1
J19_LF2	Deletion 2	11.2912922692524	6.63474529593431	4.6565469733181	10.7379104283298	5.23206166842362	5.50584875990616	1.26809386364387	0.845745529231984	6.63474529593431	4.6565469733181	NA	0.845745529231984	X-linked genes outside deletion 1
J2_XO	XCastOMus	10.1975683908035	9.00355047651483	1.19401791428867	9.93802428971987	5.5337903489546	4.40423394076527	1.62701329626911	0.271106832731324	9.00355047651483	1.19401791428867	1.62701329626911	0.271106832731324	X-linked genes outside deletion 1
J20_LF2	Deletion 2	11.8180756353851	5.9389079653895	5.87916766999565	11.9891211684598	5.94109299367841	6.04802817478137	0.999632217793723	0.972080073057559	5.9389079653895	5.87916766999565	0.999632217793723	0.972080073057559	X-linked genes outside deletion 1
J21_LF3	Deletion 3	9.90119129406079	4.05408434070354	5.84710695335725	10.7770214016529	5.42395045544586	5.35307094620701	0.747441255963738	1.09229020353266	4.05408434070354	5.84710695335725	0.747441255963738	1.09229020353266	X-linked genes outside deletion 1
J22_LF3	Deletion 3	12.7590747138978	6.12922648344722	6.62984823045058	13.7737569576911	6.71796423074441	7.05579272694666	0.912363667462999	0.939631943145189	NA	6.62984823045058	0.912363667462999	0.939631943145189	X-linked genes outside deletion 1
J24_LF3	Deletion 3	10.2657265959721	2.57968482288287	7.68604177308925	11.3493811228414	5.79998227453288	5.54939884830847	0.444774604606982	1.38502241110892	2.57968482288287	7.68604177308925	0.444774604606982	1.38502241110892	X-linked genes outside deletion 1
J3_XO	XCastOMus	10.5072501732866	10.0143387035518	0.492911469734838	11.3176321182703	6.29982984652285	5.01780227174745	1.58962050523938	0.0982325414674384	10.0143387035518	0.492911469734838	1.58962050523938	0.0982325414674384	X-linked genes outside deletion 1
J4_XO	XCastOMus	9.1370278866965	8.38957283329507	0.747455053401429	10.9159355072475	6.13331258892712	4.78262291832038	1.36786976232735	0.15628559185342	8.38957283329507	0.747455053401429	1.36786976232735	0.15628559185342	X-linked genes outside deletion 1
J5_XX	XX	7.98527559447064	3.18946638228378	4.79580921218686	9.81638017035568	5.55080863059701	4.26557153975867	0.574594909416061	1.12430636023471	3.18946638228378	4.79580921218686	0.574594909416061	1.12430636023471	X-linked genes outside deletion 1
J6_XX	XX	8.94134393023046	4.50612325647321	4.43522067375725	10.6604808179806	5.9678568636663	4.69262395431425	0.755065572015899	0.945147260240115	4.50612325647321	4.43522067375725	0.755065572015899	0.945147260240115	X-linked genes outside deletion 1
J7_XX	XX	9.48039454630928	4.4014364455671	5.07895810074218	9.59110725234574	5.48766026804915	4.10344698429659	0.802060665306418	1.23772967463178	4.4014364455671	5.07895810074218	0.802060665306418	1.23772967463178	X-linked genes outside deletion 1
J8_XX	XX	9.75698371173078	3.90430500054852	5.85267871118227	10.9570513854088	6.24422121674718	4.71283016866164	0.625266925213517	1.24186072948271	3.90430500054852	5.85267871118227	0.625266925213517	1.24186072948271	X-linked genes outside deletion 1
J9_XY	XMusY	10.6359494056229	0.909252052630115	9.72669735299282	11.827614597003	5.84615786143512	5.98145673556789	0.155529849549241	1.6261418886731	0.909252052630115	9.72669735299282	0.155529849549241	1.6261418886731	X-linked genes outside deletion 1
K1_XX	XX	10.6713723315956	5.22168254581366	5.44968978578193	11.7626094877724	6.77451151517787	4.98809797259458	0.770783625375027	1.09253864212841	5.22168254581366	5.44968978578193	0.770783625375027	1.09253864212841	X-linked genes outside deletion 1
K11_XY	XMusY	16.9965723041278	1.60446847887828	15.3921038252495	18.4598187513456	8.99086806150698	9.46895068983863	0.178455346903328	1.62553426767415	NA	NA	NA	1.62553426767415	X-linked genes outside deletion 1
K16_LF1	Deletion 1	10.3460790164326	5.70982503482989	4.63625398160267	11.9401509010931	5.94440756991641	5.99574333117673	0.960537272667221	0.773257580506329	5.70982503482989	4.63625398160267	0.960537272667221	0.773257580506329	X-linked genes outside deletion 1
K17_LF2	Deletion 2	12.6347476144237	6.99383346272765	5.64091415169601	14.3581600402863	7.24031658310915	7.11784345717712	0.965956858715747	0.792503261083681	6.99383346272765	5.64091415169601	0.965956858715747	0.792503261083681	X-linked genes outside deletion 1
K18_LF2	Deletion 2	13.2866149523991	7.0280980953232	6.2585168570759	16.5289799157188	8.20915339456162	8.31982652115719	0.85612946396874	0.752241268632295	7.0280980953232	6.2585168570759	0.85612946396874	0.752241268632295	X-linked genes outside deletion 1
K2_XX	XMusOCast	8.7499015375094	0.442706993898636	8.30719454361077	11.0914112439999	6.20632131725438	4.88508992674557	0.071331626460888	1.7005202909632	0.442706993898636	8.30719454361077	0.071331626460888	1.7005202909632	X-linked genes outside deletion 1
K22_LF3	Deletion 3	12.3589329718396	5.28130770345302	7.07762526838654	12.2553963394232	6.03146669155162	6.22392964787158	0.875625776206415	1.13716344316438	5.28130770345302	7.07762526838654	0.875625776206415	1.13716344316438	X-linked genes outside deletion 1
K3_XX	XX	8.63100644044915	4.40309240010485	4.2279140403443	10.5760971667111	5.81249111182573	4.76360605488535	0.757522431500428	0.887544853968	4.40309240010485	4.2279140403443	0.757522431500428	0.887544853968	X-linked genes outside deletion 1
K4_XX	XX	7.84744307534061	4.17734019247341	3.67010288286719	11.0792723837367	6.25147517998529	4.82779720375139	0.668216712408549	0.760202371386972	4.17734019247341	3.67010288286719	0.668216712408549	0.760202371386972	X-linked genes outside deletion 1
K5_XX	XX	8.19337212060987	4.05728868859909	4.13608343201078	10.1274261880015	5.53155296063978	4.59587322736168	0.733480944224715	0.899955944691094	4.05728868859909	4.13608343201078	0.733480944224715	0.899955944691094	X-linked genes outside deletion 1
K6_XX	XX	10.3528771856628	4.35935457579796	5.99352260986481	12.3644922110424	6.8522752574354	5.512216953607	0.636190814294511	1.08731616703564	4.35935457579796	5.99352260986481	0.636190814294511	1.08731616703564	X-linked genes outside deletion 1
K7_XX	XX	10.1049646216235	5.15270410359406	4.95226051802941	10.1458257621372	5.74688324637229	4.39894251576492	0.896608454129757	1.12578432209139	5.15270410359406	4.95226051802941	0.896608454129757	1.12578432209139	X-linked genes outside deletion 1
K8_XX	XX	12.8185849645387	6.68643482572398	6.1321501388147	12.6673718284421	7.02903013393789	5.63834169450423	0.951259946011645	1.0875804396161	6.68643482572398	6.1321501388147	0.951259946011645	1.0875804396161	X-linked genes outside deletion 1
K9_XY	XMusY	13.3535916764107	0.274487914102778	13.0791037623079	14.633621155233	7.38625332102038	7.24736783421259	0.0371619956929475	1.80466951057258	0.274487914102778	13.0791037623079	0.0371619956929475	1.80466951057258	X-linked genes outside deletion 1
L1_XX	XX	10.3357053481726	4.57736640938261	5.75833893879001	11.2692196468482	6.24960499096685	5.01961465588135	0.732424915814474	1.14716752849606	4.57736640938261	5.75833893879001	0.732424915814474	1.14716752849606	X-linked genes outside deletion 1
L10_XY	XMusY	12.3204562607586	0.0799523566143652	12.2405039041443	12.757653586321	6.21372904275611	6.54392454356493	0.0128670490882721	1.87051421859397	0.0799523566143652	12.2405039041443	0.0128670490882721	1.87051421859397	X-linked genes outside deletion 1
L11_XY	XMusY	18.1217188230463	0.157413240944825	17.9643055821015	16.1585589150477	7.94051307583841	8.21804583920929	0.0198240641935099	2.18595830853019	0.157413240944825	NA	0.0198240641935099	NA	X-linked genes outside deletion 1
L12_XY	XMusY	11.8316585326439	0.357282399303964	11.4743761333399	13.3775152279608	6.61307911229541	6.7644361156654	0.0540266331669441	1.696279769243	0.357282399303964	11.4743761333399	0.0540266331669441	1.696279769243	X-linked genes outside deletion 1
L13_LF1	Deletion 1	13.5391963178302	4.82405342592171	8.7151428919085	12.3735992692315	6.24114852809026	6.13245074114127	0.772943217776268	1.42115171564943	4.82405342592171	NA	0.772943217776268	NA	X-linked genes outside deletion 1
L15_LF1	Deletion 1	8.10883438584366	4.21078380032156	3.8980505855221	10.5076850506103	5.16809411066835	5.33959093994195	0.814765310025867	0.730027942096344	4.21078380032156	3.8980505855221	0.814765310025867	0.730027942096344	X-linked genes outside deletion 1
L17_LF2	Deletion 2	10.3518006923321	6.50764974643166	3.84415094590042	10.5975793068718	5.2601775709294	5.33740173594241	1.23715400453332	0.720228893398384	6.50764974643166	3.84415094590042	1.23715400453332	0.720228893398384	X-linked genes outside deletion 1
L18_LF2	Deletion 2	14.1612804982263	5.94945328220855	8.21182721601774	14.505597971694	7.10994469465591	7.3956532770381	0.836779122442453	1.11035859962685	5.94945328220855	NA	0.836779122442453	1.11035859962685	X-linked genes outside deletion 1
L19_LF2	Deletion 2	12.7860874819888	7.04977413027376	5.73631335171505	12.7240699867076	6.53157138716768	6.19249859953993	1.0793381427514	0.926332603796024	7.04977413027376	5.73631335171505	1.0793381427514	0.926332603796024	X-linked genes outside deletion 1
L2_XX	XX	8.69599800865829	4.53866599374222	4.15733201491607	9.81163264185088	5.60976754285958	4.20186509899131	0.809064896016821	0.989401591191987	4.53866599374222	4.15733201491607	0.809064896016821	0.989401591191987	X-linked genes outside deletion 1
L20_LF2	Deletion 2	11.2928119504541	4.26780689923909	7.02500505121504	13.3265601939516	6.75659019846887	6.56996999548268	0.631650991680128	1.06925983772304	4.26780689923909	7.02500505121504	0.631650991680128	1.06925983772304	X-linked genes outside deletion 1
L21_LF3	Deletion 3	13.7437408890292	7.94900924415	5.79473164487918	14.2627579057584	7.21817610085735	7.04458180490107	1.10124900433031	0.82257993524153	NA	5.79473164487918	NA	0.82257993524153	X-linked genes outside deletion 1
L24_LF3	Deletion 3	11.711646859416	4.2468442946958	7.4648025647202	10.19554682806	5.1280048240842	5.06754200397583	0.828166985091367	1.47306180370356	4.2468442946958	7.4648025647202	0.828166985091367	1.47306180370356	X-linked genes outside deletion 1
L3_XX	XX	9.30236907531211	4.29369654124949	5.00867253406263	9.19612502864389	5.30756960241834	3.88855542622554	0.808976021584927	1.28805481343604	4.29369654124949	5.00867253406263	0.808976021584927	1.28805481343604	X-linked genes outside deletion 1
L4_XX	XX	7.6417447683831	3.7743275051326	3.86741726325051	8.61361911575241	4.88248815964925	3.73113095610316	0.77303362173514	1.03652680882841	3.7743275051326	3.86741726325051	0.77303362173514	1.03652680882841	X-linked genes outside deletion 1
L5_XX	XX	8.19068960172651	3.34239618742127	4.84829341430525	9.50301357165844	5.25856101018624	4.2444525614722	0.635610422879337	1.14226589744794	3.34239618742127	4.84829341430525	0.635610422879337	1.14226589744794	X-linked genes outside deletion 1
L6_XX	XX	8.35632674493749	3.17014554833222	5.18618119660528	9.39770268305326	5.33907202605948	4.05863065699378	0.59376339799483	1.2778155084569	3.17014554833222	5.18618119660528	0.59376339799483	1.2778155084569	X-linked genes outside deletion 1
L7_XX	XX	9.01917387676439	4.41187308297139	4.60730079379301	10.0429938566035	5.75819813530615	4.28479572129731	0.766189870390213	1.07526731575387	4.41187308297139	4.60730079379301	0.766189870390213	1.07526731575387	X-linked genes outside deletion 1
L8_XX	XX	7.9667035764178	4.45830403451	3.5083995419078	10.7587028327973	6.16696616277931	4.59173667001796	0.722933111165435	0.764068106260561	4.45830403451	3.5083995419078	0.722933111165435	0.764068106260561	X-linked genes outside deletion 1
L9_XY	XMusY	9.55452866746097	0.0241005920299731	9.530428075431	11.0228551880085	5.43842997406756	5.58442521394098	0.00443153486298318	1.70660859628655	0.0241005920299731	9.530428075431	0.00443153486298318	1.70660859628655	X-linked genes outside deletion 1
M10_XY	XMusY	10.8476976067688	0.292219336481365	10.5554782702874	12.7151968909893	6.34789422248542	6.36730266850393	0.0460340588925174	1.65776292094617	0.292219336481365	10.5554782702874	0.0460340588925174	1.65776292094617	X-linked genes outside deletion 1
M11_XY	XMusY	12.5100621781398	0.224625181800594	12.2854369963392	13.0577296240528	6.51332742327238	6.54440220078041	0.0344870090513182	1.87724357694186	0.224625181800594	12.2854369963392	0.0344870090513182	1.87724357694186	X-linked genes outside deletion 1
M12_XY	XMusY	12.9631907169067	0.210659524653323	12.7525311922533	14.5299557172926	7.25523707962152	7.2747186376711	0.0290355121881575	1.75299304721095	0.210659524653323	12.7525311922533	0.0290355121881575	1.75299304721095	X-linked genes outside deletion 1
M13_LF1	Deletion 1	9.46372274442913	4.11469185863917	5.34903088578995	11.0930063616757	5.5372486372171	5.55575772445859	0.743093208960023	0.962790523107488	4.11469185863917	5.34903088578995	0.743093208960023	0.962790523107488	X-linked genes outside deletion 1
M14_LF1	Deletion 1	8.68238094661742	3.77309149750725	4.90928944911018	10.1811398803058	5.00212880342551	5.17901107688029	0.754297149430338	0.947920245049449	3.77309149750725	4.90928944911018	0.754297149430338	0.947920245049449	X-linked genes outside deletion 1
M15_LF1	Deletion 1	10.3674292736662	3.66740936142164	6.70001991224457	11.7554141358006	5.94697506357274	5.80843907222783	0.616684839303561	1.15349749372077	3.66740936142164	6.70001991224457	0.616684839303561	1.15349749372077	X-linked genes outside deletion 1
M16_LF1	Deletion 1	11.6959087348073	5.52084703804158	6.1750616967657	12.984897267853	6.45693991132739	6.52795735652558	0.855025308251107	0.94594087545515	5.52084703804158	6.1750616967657	0.855025308251107	0.94594087545515	X-linked genes outside deletion 1
M17_LF2	Deletion 2	10.0274140316495	4.86968130355879	5.15773272809067	10.8301883185001	5.38309659256952	5.44709172593056	0.904624544594014	0.946878258638016	4.86968130355879	5.15773272809067	0.904624544594014	0.946878258638016	X-linked genes outside deletion 1
M18_LF2	Deletion 2	9.32819189452738	4.27739047291753	5.05080142160985	9.98416355831574	5.00166103086128	4.98250252745446	0.855193993860269	1.01370774902352	4.27739047291753	5.05080142160985	0.855193993860269	1.01370774902352	X-linked genes outside deletion 1
M19_LF2	Deletion 2	10.7943556321729	5.59125208235702	5.20310354981589	12.2076969366266	6.03977187704795	6.16792505957867	0.925738951102546	0.843574378669788	5.59125208235702	5.20310354981589	0.925738951102546	0.843574378669788	X-linked genes outside deletion 1
M2_XX	XX	10.1368462841847	4.86299890811081	5.27384737607385	11.6442157823894	6.53472613850497	5.10948964388443	0.744177920396122	1.03216715242512	4.86299890811081	5.27384737607385	0.744177920396122	1.03216715242512	X-linked genes outside deletion 1
M20_LF2	XCastOMus	8.84227596966502	7.58049211164461	1.26178385802042	10.4056843563874	5.18001391797765	5.22567043840976	1.46341153357444	0.241458751157754	7.58049211164461	1.26178385802042	1.46341153357444	0.241458751157754	X-linked genes outside deletion 1
M21_LF3	Deletion 3	9.69703065307017	3.3734365249357	6.32359412813448	10.5413904516443	5.35217893997555	5.18921151166874	0.630292178712378	1.21860404300632	3.3734365249357	6.32359412813448	0.630292178712378	1.21860404300632	X-linked genes outside deletion 1
M22_LF3	Deletion 3	10.31316986568	3.09240359042234	7.22076627525767	11.571616134905	5.83218762225247	5.73942851265251	0.530230471088311	1.2580984778083	3.09240359042234	7.22076627525767	0.530230471088311	1.2580984778083	X-linked genes outside deletion 1
M23_LF3	XMusOCast	11.1161609454502	0	11.1161609454502	12.527907803347	6.33280512271262	6.19510268063435	0	1.79434652151914	0	NA	0	1.79434652151914	X-linked genes outside deletion 1
M24_LF3	Deletion 3	11.4101180952822	4.8499293285332	6.56018876674896	12.2175690340532	6.24135903187591	5.97621000217732	0.777063024857825	1.09771724292802	4.8499293285332	6.56018876674896	0.777063024857825	1.09771724292802	X-linked genes outside deletion 1
M3_XX	XX	7.02367827791876	3.66986778452207	3.35381049339669	9.08901425501999	5.18405623252331	3.90495802249668	0.707914347359574	0.858859550877423	3.66986778452207	3.35381049339669	0.707914347359574	0.858859550877423	X-linked genes outside deletion 1
M4_XX	XX	7.90368568266486	3.90604751339619	3.99763816926867	9.78012626694141	5.4981558790655	4.2819703878759	0.710428659956452	0.933597808286507	3.90604751339619	3.99763816926867	0.710428659956452	0.933597808286507	X-linked genes outside deletion 1
M5_XX	XX	10.2252649613767	4.47644587192461	5.74881908945206	11.7037345033501	6.63708677628067	5.06664772706946	0.674459446262226	1.13463958797411	4.47644587192461	5.74881908945206	0.674459446262226	1.13463958797411	X-linked genes outside deletion 1
M7_XX	XX	9.77390847799863	4.25359682570283	5.5203116522958	10.7648162536792	6.07638560642315	4.68843064725602	0.700020884324144	1.17743272058992	4.25359682570283	5.5203116522958	0.700020884324144	1.17743272058992	X-linked genes outside deletion 1
M8_XX	XCastOMus	12.2985167185489	10.5501273472182	1.74838937133075	13.4864978474635	7.68019274857924	5.80630509888427	1.37368002244082	0.301119100969515	10.5501273472182	1.74838937133075	1.37368002244082	0.301119100969515	X-linked genes outside deletion 1
M9_XY	XMusY	11.5007531421061	0.319620909980985	11.1811322321251	13.2165321389886	6.70872892769683	6.50780321129172	0.0476425435318213	1.7181116068053	0.319620909980985	11.1811322321251	0.0476425435318213	1.7181116068053	X-linked genes outside deletion 1
N1_XX	XX	7.39858688181042	3.36601485622055	4.03257202558987	9.77686999066249	5.50826703945814	4.26860295120434	0.611084181668809	0.94470534544613	3.36601485622055	4.03257202558987	0.611084181668809	0.94470534544613	X-linked genes outside deletion 1
N10_XY	XMusY	10.041783598937	0.424711535106838	9.61707206383015	11.0741315210211	5.41948501740376	5.65464650361733	0.0783675079353386	1.70073797852404	0.424711535106838	9.61707206383015	0.0783675079353386	1.70073797852404	X-linked genes outside deletion 1
N11_XY	XMusY	10.3409276405039	0.0697154629405523	10.2712121775634	12.0215816893132	5.92654946466889	6.09503222464431	0.0117632466169667	1.6851776658429	0.0697154629405523	10.2712121775634	0.0117632466169667	1.6851776658429	X-linked genes outside deletion 1
N12_XY	XMusY	11.1224200824696	0.414515106835142	10.7079049756345	11.8428715206726	5.8028202694879	6.04005125118473	0.0714333871436145	1.77281690673307	0.414515106835142	10.7079049756345	0.0714333871436145	1.77281690673307	X-linked genes outside deletion 1
N13_LF1	Deletion 1	11.3075065301881	6.64267854935004	4.66482798083804	12.3549056198272	6.30252702464183	6.05237859518533	1.05397065706791	0.770742924864104	6.64267854935004	4.66482798083804	1.05397065706791	0.770742924864104	X-linked genes outside deletion 1
N14_LF1	Deletion 1	10.0917518519792	4.12765785032232	5.96409400165686	11.0993058447297	5.63905951522676	5.46024632950294	0.731976287743849	1.09227563039263	4.12765785032232	5.96409400165686	0.731976287743849	1.09227563039263	X-linked genes outside deletion 1
N15_LF1	Deletion 1	12.4370615059077	6.86178361871456	5.57527788719318	11.5735181460311	5.75477886016558	5.81873928586549	1.19236269289366	0.958159081080724	6.86178361871456	5.57527788719318	1.19236269289366	0.958159081080724	X-linked genes outside deletion 1
N16_LF1	Deletion 1	10.6681875588239	6.47162114942902	4.19656640939486	12.4057875005168	6.13362880813256	6.27215869238427	1.05510479226397	0.669078480825171	6.47162114942902	4.19656640939486	1.05510479226397	0.669078480825171	X-linked genes outside deletion 1
N17_LF2	Deletion 2	10.4504540071232	5.6354826968569	4.81497131026628	11.4686376139584	5.80282162823449	5.66581598572395	0.971162489199499	0.849828395838917	5.6354826968569	4.81497131026628	0.971162489199499	0.849828395838917	X-linked genes outside deletion 1
N18_LF2	Deletion 2	12.495836177168	6.87860306059228	5.61723311657572	13.7958665438627	6.60449950166793	7.19136704219472	1.04150254820295	0.781107831601014	6.87860306059228	5.61723311657572	1.04150254820295	0.781107831601014	X-linked genes outside deletion 1
N19_LF2	Deletion 2	10.1759397385304	4.43739887375041	5.73854086478	11.6948476969147	5.7710435514507	5.92380414546405	0.76890753538586	0.968725623579923	4.43739887375041	5.73854086478	0.76890753538586	0.968725623579923	X-linked genes outside deletion 1
N2_XX	XX	10.0026104528362	4.46203348786456	5.54057696497161	10.7505867357223	6.01067216515142	4.73991457057086	0.742351831087124	1.16891916140681	4.46203348786456	5.54057696497161	0.742351831087124	1.16891916140681	X-linked genes outside deletion 1
N20_LF2	Deletion 2	8.53360721985491	4.55597150835827	3.97763571149664	10.9210162874943	5.57081737407147	5.35019891342279	0.81782819332103	0.743455668819601	4.55597150835827	3.97763571149664	0.81782819332103	0.743455668819601	X-linked genes outside deletion 1
N21_LF3	Deletion 3	10.0247990590838	3.31689865624276	6.70790040284106	10.7058272478849	5.37306357063007	5.33276367725487	0.617319823717218	1.25786567881329	3.31689865624276	6.70790040284106	0.617319823717218	1.25786567881329	X-linked genes outside deletion 1
N22_LF3	Deletion 3	11.5482449521594	3.87822379935644	7.670021152803	11.4875803956892	5.64329622403593	5.84428417165331	0.687226692591169	1.31239702374589	3.87822379935644	7.670021152803	0.687226692591169	1.31239702374589	X-linked genes outside deletion 1
N23_LF3	Deletion 3	7.11958564946132	3.2158447205303	3.90374092893102	9.50201601987378	4.77459424333654	4.72742177653724	0.673532567718893	0.825765314257711	3.2158447205303	3.90374092893102	0.673532567718893	0.825765314257711	X-linked genes outside deletion 1
N24_LF3	Deletion 3	8.8726645505015	4.20797234488241	4.6646922056191	9.83640477890397	4.78322900284327	5.0531757760607	0.879734660912341	0.923120906998321	4.20797234488241	4.6646922056191	0.879734660912341	0.923120906998321	X-linked genes outside deletion 1
N3_XX	XX	8.47112656400829	4.87610403240781	3.59502253160047	10.0212177688128	5.65886584876479	4.36235192004802	0.861675141755157	0.824101905918883	4.87610403240781	3.59502253160047	0.861675141755157	0.824101905918883	X-linked genes outside deletion 1
N4_XX	XX	9.06466364698663	4.97693680882902	4.08772683815761	9.69546954735413	5.49189049543832	4.20357905191581	0.906233802906844	0.972439625298495	4.97693680882902	4.08772683815761	0.906233802906844	0.972439625298495	X-linked genes outside deletion 1
N5_XX	XX	7.54511998454397	3.83553782365103	3.70958216089294	10.0620919115328	5.69066441761471	4.37142749391807	0.674005272877912	0.848597435518272	3.83553782365103	3.70958216089294	0.674005272877912	0.848597435518272	X-linked genes outside deletion 1
N6_XX	XX	8.5335294712859	5.48962846909634	3.04390100218956	10.358225130417	5.86245008463884	4.49577504577817	0.936405153108358	0.677058120389717	5.48962846909634	3.04390100218956	0.936405153108358	0.677058120389717	X-linked genes outside deletion 1
N7_XX	XX	11.7896443943595	5.84661913764684	5.9430252567127	12.347742662168	6.97417786561404	5.37356479655393	0.838323778129234	1.10597442884172	5.84661913764684	5.9430252567127	0.838323778129234	1.10597442884172	X-linked genes outside deletion 1
N8_XX	XX	8.676398753473	4.02701705419895	4.64938169927404	10.0258759376576	5.56699573000118	4.45888020765647	0.723373476379171	1.04272406585188	4.02701705419895	4.64938169927404	0.723373476379171	1.04272406585188	X-linked genes outside deletion 1
N9_XY	XMusY	10.5274330536684	0.240673526598321	10.2867595270701	12.0329741084791	6.01106035040989	6.02191375806921	0.0400384478891331	1.70822099756678	0.240673526598321	10.2867595270701	0.0400384478891331	1.70822099756678	X-linked genes outside deletion 1
O1_XX	XX	7.425676917216	3.8261220726763	3.5995548445397	8.38072161186681	4.76376791814257	3.61695369372424	0.803171384169388	0.995189640051315	3.8261220726763	3.5995548445397	0.803171384169388	0.995189640051315	X-linked genes outside deletion 1
O10_XY	XMusY	10.8020940267994	0.37246230256005	10.4296317242393	14.0025600986594	7.02541197630794	6.97714812235147	0.0530164357358855	1.49482733365338	0.37246230256005	10.4296317242393	0.0530164357358855	1.49482733365338	X-linked genes outside deletion 1
O11_XY	XMusY	9.73071617002772	0.257657856585639	9.47305831344208	11.4895479570024	5.62290643962479	5.86664151737758	0.0458228959261915	1.6147327709358	0.257657856585639	9.47305831344208	0.0458228959261915	1.6147327709358	X-linked genes outside deletion 1
O12_XY	XMusY	11.5111875984817	0.473561662675096	11.0376259358066	12.4133448566114	6.18268631368892	6.2306585429225	0.0765948066339053	1.77150229943903	0.473561662675096	11.0376259358066	0.0765948066339053	1.77150229943903	X-linked genes outside deletion 1
O13_LF1	Deletion 1	9.66462935570635	4.98519934359094	4.67943001211541	11.0460859395076	5.52038996962354	5.52569596988409	0.903052025495023	0.846848982936998	4.98519934359094	4.67943001211541	0.903052025495023	0.846848982936998	X-linked genes outside deletion 1
O14_LF1	Deletion 1	8.51556547569628	4.09813524812538	4.4174302275709	10.5494373839261	5.25921402782904	5.29022335609707	0.779229600932794	0.835017716686714	4.09813524812538	4.4174302275709	0.779229600932794	0.835017716686714	X-linked genes outside deletion 1
O15_LF1	Deletion 1	9.12322737928243	3.95088089463232	5.17234648465012	10.5644165554274	5.3134078771428	5.25100867828457	0.743568155501144	0.98501960319362	3.95088089463232	5.17234648465012	0.743568155501144	0.98501960319362	X-linked genes outside deletion 1
O16_LF1	Deletion 1	11.0571624275637	5.48770708961269	5.56945533795106	11.4170696531766	5.75848752738999	5.65858212578659	0.952977159976582	0.984249272016506	5.48770708961269	5.56945533795106	0.952977159976582	0.984249272016506	X-linked genes outside deletion 1
O17_LF2	Deletion 2	11.1261937273086	6.22000906944066	4.90618465786794	12.0864551196965	6.0542918374666	6.03216328222986	1.02737186056155	0.813337509002957	6.22000906944066	4.90618465786794	1.02737186056155	0.813337509002957	X-linked genes outside deletion 1
O18_LF2	Deletion 2	9.13474776746409	4.61536899786037	4.51937876960371	10.2795154834047	5.21853273570058	5.06098274770417	0.884418903092455	0.892984425140326	4.61536899786037	4.51937876960371	0.884418903092455	0.892984425140326	X-linked genes outside deletion 1
O19_LF2	Deletion 2	11.5295115912525	5.68369219964564	5.84581939160688	11.7652345991605	5.84207082204746	5.92316377711309	0.972889985892655	0.986942048469931	5.68369219964564	5.84581939160688	0.972889985892655	0.986942048469931	X-linked genes outside deletion 1
O2_XX	XX	9.09731500933679	3.6341056589093	5.46320935042749	9.79440888361232	5.45254052530073	4.34186835831159	0.666497688929854	1.25826231925464	3.6341056589093	5.46320935042749	0.666497688929854	1.25826231925464	X-linked genes outside deletion 1
O20_LF2	Deletion 2	9.25833095034188	3.49007391156604	5.76825703877584	10.3573805273371	5.05727526962399	5.30010525771308	0.690109540314884	1.08832877052422	3.49007391156604	5.76825703877584	0.690109540314884	1.08832877052422	X-linked genes outside deletion 1
O21_LF3	Deletion 3	8.72013337049054	4.27711327731142	4.44302009317912	8.4309047004987	4.17937846111503	4.25152623938367	1.02338501217483	1.04504120238552	4.27711327731142	4.44302009317912	1.02338501217483	1.04504120238552	X-linked genes outside deletion 1
O22_LF3	Deletion 3	8.4764784188946	4.0815812640798	4.3948971548148	10.6841741687583	5.48167442621288	5.20249974254538	0.7445865891929	0.844766433888289	4.0815812640798	4.3948971548148	0.7445865891929	0.844766433888289	X-linked genes outside deletion 1
O23_LF3	Deletion 3	9.50360252813456	3.42518090544692	6.07842162268764	11.0583301287768	5.51635013859337	5.54197999018339	0.62091433998791	1.09679602478797	3.42518090544692	6.07842162268764	0.62091433998791	1.09679602478797	X-linked genes outside deletion 1
O3_XX	XX	9.18155485095282	4.0805769235057	5.10097792744712	9.8849105689545	5.60390000586951	4.28101056308499	0.728167333327096	1.19153593579812	4.0805769235057	5.10097792744712	0.728167333327096	1.19153593579812	X-linked genes outside deletion 1
O4_XX	XCastOMus	9.766666765805	9.22505191761933	0.541614848185665	11.0235404764562	6.3032835997966	4.72025687665957	1.46353115349546	0.114742663871496	9.22505191761933	0.541614848185665	1.46353115349546	0.114742663871496	X-linked genes outside deletion 1
O5_XX	XX	9.09860208573374	4.88312970976948	4.21547237596427	10.6622825003439	5.99006912610017	4.67221337424369	0.815204233368945	0.902243120830636	4.88312970976948	4.21547237596427	0.815204233368945	0.902243120830636	X-linked genes outside deletion 1
O6_XX	XX	10.1823169164125	5.84020175541453	4.34211516099801	10.6940858645503	6.09212045881384	4.60196540573645	0.95864843692727	0.943534941741516	5.84020175541453	4.34211516099801	0.95864843692727	0.943534941741516	X-linked genes outside deletion 1
O7_XX	XX	6.9368362717607	3.57268420109728	3.36415207066342	8.94749071041299	4.92601994497778	4.02147076543521	0.725267912229981	0.836547687870446	3.57268420109728	3.36415207066342	0.725267912229981	0.836547687870446	X-linked genes outside deletion 1
O8_XX	XX	8.49210875164492	3.88819298327925	4.60391576836567	9.71076390219103	5.51732763053205	4.19343627165898	0.704723961245764	1.09788618930038	3.88819298327925	4.60391576836567	0.704723961245764	1.09788618930038	X-linked genes outside deletion 1
P1_XX	XX	9.41844272210131	4.21361620242719	5.20482651967412	10.0323734880169	5.79062582364056	4.24174766437639	0.727661626006788	1.22704765382109	4.21361620242719	5.20482651967412	0.727661626006788	1.22704765382109	X-linked genes outside deletion 1
P10_XY	XMusY	10.033061586861	0.915955037131143	9.11710654972982	10.78141266516	5.37326007150807	5.40815259365196	0.170465420422888	1.68580793382779	0.915955037131143	9.11710654972982	0.170465420422888	1.68580793382779	X-linked genes outside deletion 1
P11_XY	XMusY	10.3123849006143	0.624647674873926	9.68773722574037	11.2889370372922	5.71641703199328	5.57252000529893	0.109272586548171	1.73848406403714	0.624647674873926	9.68773722574037	0.109272586548171	1.73848406403714	X-linked genes outside deletion 1
P12_XY	XMusY	9.67838176156699	0.130794626552607	9.54758713501439	12.0848472865	6.01910967096704	6.06573761553295	0.0217298958986393	1.57401914493717	0.130794626552607	9.54758713501439	0.0217298958986393	1.57401914493717	X-linked genes outside deletion 1
P13_LF1	Deletion 1	9.51411363566221	5.25923603496653	4.25487760069567	10.5583659042106	5.27066894764275	5.2876969565678	0.997830842196733	0.8046750098662	5.25923603496653	4.25487760069567	0.997830842196733	0.8046750098662	X-linked genes outside deletion 1
P14_LF1	Deletion 1	10.3841595135815	5.22129151009244	5.16286800348909	12.0905087697236	6.0711645212605	6.01934424846312	0.860014827766254	0.857712699320576	5.22129151009244	5.16286800348909	0.860014827766254	0.857712699320576	X-linked genes outside deletion 1
P15_LF1	Deletion 1	10.4449374913497	5.27983424228968	5.16510324906006	10.8677458442008	5.40084251607895	5.46690332812182	0.977594556140265	0.944795058381718	5.27983424228968	5.16510324906006	0.977594556140265	0.944795058381718	X-linked genes outside deletion 1
P16_LF1	Deletion 1	11.9856378937197	7.08894872626651	4.89668916745318	12.2178361234025	6.1958696444768	6.02196647892574	1.14414103798743	0.813137898490378	7.08894872626651	4.89668916745318	1.14414103798743	0.813137898490378	X-linked genes outside deletion 1
P17_LF2	Deletion 2	10.6294147295379	5.6979892298216	4.93142549971628	11.0760916629136	5.57342038239607	5.50267128051757	1.02235052066393	0.896187551158323	5.6979892298216	4.93142549971628	1.02235052066393	0.896187551158323	X-linked genes outside deletion 1
P18_LF2	Deletion 2	9.6050498633469	5.10989711563789	4.49515274770901	9.43807764958162	4.68346451325697	4.75461313632465	1.091050674383	0.945429758178769	5.10989711563789	4.49515274770901	1.091050674383	0.945429758178769	X-linked genes outside deletion 1
P19_LF2	Deletion 2	10.2170803417437	5.46439753225847	4.75268280948528	12.1662984814607	6.08363343429181	6.08266504716884	0.898212818257118	0.78134876285805	5.46439753225847	4.75268280948528	0.898212818257118	0.78134876285805	X-linked genes outside deletion 1
P2_XX	XX	9.64932868302516	4.58362288680752	5.06570579621764	9.75997587781164	5.46186051883532	4.29811535897633	0.839205408303786	1.17858767695433	4.58362288680752	5.06570579621764	0.839205408303786	1.17858767695433	X-linked genes outside deletion 1
P20_LF2	XMusOCast	9.19643716052877	0.73577643905643	8.46066072147234	11.1525683969532	5.58323527578175	5.56933312117145	0.131783169204419	1.5191514921795	0.73577643905643	8.46066072147234	0.131783169204419	1.5191514921795	X-linked genes outside deletion 1
P21_LF3	Deletion 3	11.1254928625862	4.13499321683556	6.99049964575061	11.5629606585458	5.78883173341623	5.77412892512952	0.714305304983416	1.21065873942082	4.13499321683556	6.99049964575061	0.714305304983416	1.21065873942082	X-linked genes outside deletion 1
P22_LF3	Deletion 3	6.05563650736296	2.71976339755746	3.3358731098055	6.63604295995603	3.3166976743128	3.31934528564323	0.8200214986797	1.00497924221194	2.71976339755746	3.3358731098055	0.8200214986797	1.00497924221194	X-linked genes outside deletion 1
P23_LF3	Deletion 3	9.24000141800543	4.10875148720428	5.13124993080116	10.104105167329	5.03495975896502	5.06914540836396	0.816044553263494	1.01225147780033	4.10875148720428	5.13124993080116	0.816044553263494	1.01225147780033	X-linked genes outside deletion 1
P24_LF3	Deletion 3	7.12309823463873	2.38435732059537	4.73874091404337	7.94613350052659	3.93009909396186	4.01603440656474	0.60669139978141	1.17995525792739	2.38435732059537	4.73874091404337	0.60669139978141	1.17995525792739	X-linked genes outside deletion 1
P3_XX	XMusOCast	8.192822387316	0.691195643101603	7.50162674421439	9.49560088080696	5.46792263753129	4.02767824327567	0.126409184789357	1.8625188734325	0.691195643101603	7.50162674421439	0.126409184789357	1.8625188734325	X-linked genes outside deletion 1
P4_XX	XX	8.27360349959169	4.48551560100114	3.78808789859055	11.0439814596042	6.27818407377148	4.76579738583275	0.714460670202453	0.794848708812375	4.48551560100114	3.78808789859055	0.714460670202453	0.794848708812375	X-linked genes outside deletion 1
P5_XX	XX	8.30874377787406	4.10077854359562	4.20796523427844	10.8620993230273	6.17581021443605	4.68628910859123	0.664006567755271	0.89793120671196	4.10077854359562	4.20796523427844	0.664006567755271	0.89793120671196	X-linked genes outside deletion 1
P6_XX	XX	8.27955669412467	4.13536926820586	4.14418742591882	10.2624963963425	5.82084502327629	4.44165137306624	0.710441396681997	0.933028524266624	4.13536926820586	4.14418742591882	0.710441396681997	0.933028524266624	X-linked genes outside deletion 1
P7_XX	XX	11.7260399608694	4.76359860348179	6.96244135738765	12.0112375704819	6.84693260406378	5.16430496641811	0.695727397791897	1.34818555500929	4.76359860348179	6.96244135738765	0.695727397791897	1.34818555500929	X-linked genes outside deletion 1
P8_XX	XX	9.11467997527849	4.69975047588165	4.41492949939685	9.11034704972109	5.17373247864055	3.93661457108054	0.908386835864493	1.1215041299268	4.69975047588165	4.41492949939685	0.908386835864493	1.1215041299268	X-linked genes outside deletion 1
P9_XY	XMusY	11.4886959198618	0.437952199882037	11.0507437199797	12.5694768875722	6.19222726879102	6.37724961878118	0.0707261185469285	1.73283850885106	0.437952199882037	11.0507437199797	0.0707261185469285	1.73283850885106	X-linked genes outside deletion 1
A1_XO	XCastOMus	14.9157256671591	13.8616354341199	1.05409023303922	10.4967486664564	5.78316056305193	4.7135881034045	2.39689617519538	0.223627989954803	13.8616354341199	1.05409023303922	2.39689617519538	0.223627989954803	X-linked genes inside deletion 2
A10_XY	XMusY	5.08454821788181	0	5.08454821788181	16.1072156242745	7.94362468294119	8.1635909413333	0	0.622832311714456	0	5.08454821788181	0	0.622832311714456	X-linked genes inside deletion 2
A11_XY	XMusY	8.01260900999504	0	8.01260900999504	11.3562860087085	5.93998375374361	5.41630225496487	0	1.47935041894131	0	8.01260900999504	0	1.47935041894131	X-linked genes inside deletion 2
A12_XY	XMusY	12.2705768136896	0.53772877821218	11.7328480354774	14.3361917069499	7.17335644614484	7.16283526080502	0.0749619487403516	1.63801729458717	0.53772877821218	11.7328480354774	0.0749619487403516	1.63801729458717	X-linked genes inside deletion 2
A13_LF1	Deletion 1	9.19249998475222	4.0077810740193	5.18471891073292	12.4197267276089	6.04816839962805	6.37155832798087	0.662643764063476	0.813728548629005	4.0077810740193	5.18471891073292	0.662643764063476	0.813728548629005	X-linked genes inside deletion 2
A14_LF1	Deletion 1	11.5844098275223	7.70464366775321	3.87976615976912	10.5893662404368	5.2307629760945	5.35860326434231	1.47294834481409	0.724025640335459	7.70464366775321	3.87976615976912	1.47294834481409	0.724025640335459	X-linked genes inside deletion 2
A15_LF1	Deletion 1	8.05821627875667	3.75145410062175	4.30676217813491	12.4204015499643	6.18036002994638	6.24004152001793	0.606996045933314	0.690181654131452	3.75145410062175	4.30676217813491	0.606996045933314	0.690181654131452	X-linked genes inside deletion 2
A16_LF1	Deletion 1	6.66568297662949	3.79639005784981	2.86929291877969	12.1271933870387	5.89889349525566	6.22829989178299	0.643576640416233	0.460686378086121	3.79639005784981	2.86929291877969	0.643576640416233	0.460686378086121	X-linked genes inside deletion 2
A17_LF2	Deletion 2	9.44029308521363	5.78408626934646	3.65620681586717	11.3772413776755	5.80014116429146	5.57710021338406	0.997231982034533	0.655574882282538	5.78408626934646	3.65620681586717	0.997231982034533	0.655574882282538	X-linked genes inside deletion 2
A18_LF2	Deletion 2	10.9445325223859	9.77965870937147	1.16487381301444	10.6448719887117	5.44234036619088	5.20253162252086	1.79695830310891	0.223905186461896	9.77965870937147	1.16487381301444	1.79695830310891	0.223905186461896	X-linked genes inside deletion 2
A19_LF2	Deletion 2	9.22007715768445	7.73443420207661	1.48564295560784	11.2993053444465	5.69291305481052	5.60639228963602	1.35860746995618	0.264990903036557	7.73443420207661	1.48564295560784	1.35860746995618	0.264990903036557	X-linked genes inside deletion 2
A20_LF2	Deletion 2	8.52139444779339	5.58204597812563	2.93934846966776	8.5750471895742	4.32056718736861	4.25448000220559	1.29197064553122	0.690883132167492	5.58204597812563	2.93934846966776	1.29197064553122	0.690883132167492	X-linked genes inside deletion 2
A21_LF3	Deletion 3	7.63992562041308	3.24191064672343	4.39801497368965	9.7161742826391	4.8264157496693	4.8897585329698	0.671701489235684	0.899433979006425	3.24191064672343	4.39801497368965	0.671701489235684	0.899433979006425	X-linked genes inside deletion 2
A22_LF3	Deletion 3	12.0410890529063	1.99886613541609	10.0422229174902	10.0417543240936	4.99859249561163	5.04316182848195	0.39988579528556	1.99125533921504	1.99886613541609	NA	0.39988579528556	NA	X-linked genes inside deletion 2
A23_LF3	Deletion 3	9.23844504588298	5.52673499351535	3.71171005236762	9.55156419639313	4.55416106631935	4.99740313007378	1.21355720911778	0.742727763952239	5.52673499351535	3.71171005236762	1.21355720911778	0.742727763952239	X-linked genes inside deletion 2
A24_LF3	Deletion 3	8.01501657949235	4.69066964467831	3.32434693481404	9.98734195385872	4.9196616733251	5.06768028053362	0.953453703963343	0.65598987125999	4.69066964467831	3.32434693481404	0.953453703963343	0.65598987125999	X-linked genes inside deletion 2
A3_XO	XCastOMus	14.9213011276211	14.9213011276211	0	12.4879283039383	6.86948859104203	5.61843971289631	2.17211236759005	0	14.9213011276211	0	2.17211236759005	0	X-linked genes inside deletion 2
A4_XO	XCastOMus	18.3055857734146	17.4951326430461	0.810453130368557	11.5505069556267	6.38615132519153	5.16435563043512	2.73954244930476	0.156932091506694	17.4951326430461	0.810453130368557	2.73954244930476	0.156932091506694	X-linked genes inside deletion 2
A5_XX	XX	12.8488790934227	4.58265584771284	8.26622324570986	12.6625776701023	7.01717389540277	5.64540377469957	0.653062887712548	1.46423950803231	4.58265584771284	8.26622324570986	0.653062887712548	1.46423950803231	X-linked genes inside deletion 2
A6_XX	XX	8.34735029208516	4.33743429210911	4.00991599997605	11.289195946917	6.32490603066621	4.96428991625082	0.685770550752711	0.807752179591569	4.33743429210911	4.00991599997605	0.685770550752711	0.807752179591569	X-linked genes inside deletion 2
A7_XX	XCastOMus	10.8467034941409	10.8467034941409	0	12.3077713778446	6.8138904136592	5.49388096418539	1.59185176685517	0	10.8467034941409	0	1.59185176685517	0	X-linked genes inside deletion 2
A8_XX	XX	8.5445172782332	2.78525118033881	5.75926609789439	11.8092226907635	6.54336983401967	5.26585285674382	0.425660057583478	1.09370053713496	2.78525118033881	5.75926609789439	0.425660057583478	1.09370053713496	X-linked genes inside deletion 2
A9_XY	XMusY	8.1137906312662	0	8.1137906312662	9.81263073527134	4.78094662170454	5.03168411356681	0	1.61253974775348	0	8.1137906312662	0	1.61253974775348	X-linked genes inside deletion 2
B1_XO	XCastOMus	9.22394062672551	9.22394062672551	0	10.2053023633614	5.74787692508732	4.45742543827409	1.6047561120292	0	9.22394062672551	0	1.6047561120292	0	X-linked genes inside deletion 2
B10_XY	XMusY	10.6798057594509	0	10.6798057594509	13.1393183581368	6.62720932318535	6.51210903495145	0	1.6399918524292	0	10.6798057594509	0	1.6399918524292	X-linked genes inside deletion 2
B11_XY	XMusY	12.3870012819035	0.0919880170416954	12.2950132648618	13.6686317905383	6.79601963144456	6.87261215909377	0.0135355725895898	1.78898692087449	0.0919880170416954	12.2950132648618	0.0135355725895898	1.78898692087449	X-linked genes inside deletion 2
B12_XY	XMusY	15.6426184874337	0	15.6426184874337	12.5154350383468	6.17923485045912	6.33620018788768	0	2.46876961326699	0	15.6426184874337	0	2.46876961326699	X-linked genes inside deletion 2
B13_LF1	Deletion 1	11.7011394247731	4.27566106061529	7.42547836415784	11.7507619764902	5.76393853491367	5.98682344157656	0.741795047729344	1.24030354938986	4.27566106061529	7.42547836415784	0.741795047729344	1.24030354938986	X-linked genes inside deletion 2
B14_LF1	Deletion 1	7.31704503363047	5.06326652600073	2.25377850762974	12.0736783049881	6.01835570438146	6.05532260060664	0.841303966516069	0.372197925078996	5.06326652600073	2.25377850762974	0.841303966516069	0.372197925078996	X-linked genes inside deletion 2
B15_LF1	XCastOMus	7.78329202215843	7.30388517488664	0.479406847271791	10.5182629744392	5.13438126025888	5.3838817141803	1.4225443738314	0.0890448328404222	7.30388517488664	0.479406847271791	1.4225443738314	0.0890448328404222	X-linked genes inside deletion 2
B16_LF1	Deletion 1	10.4378330657424	6.15681536136002	4.28101770438243	12.5013121192586	6.2818404004191	6.21947171883947	0.980097386897838	0.688324973231207	6.15681536136002	4.28101770438243	0.980097386897838	0.688324973231207	X-linked genes inside deletion 2
B17_LF2	Deletion 2	11.7249404161998	10.4319387710579	1.29300164514189	11.190589940678	5.68666583500488	5.50392410567313	1.8344560896902	0.234923596386283	10.4319387710579	1.29300164514189	1.8344560896902	0.234923596386283	X-linked genes inside deletion 2
B18_LF2	Deletion 2	12.7399751800415	10.1710329061212	2.56894227392029	10.2873069156042	5.17248351546369	5.11482340014047	1.96637318914865	0.502254344470571	10.1710329061212	2.56894227392029	1.96637318914865	0.502254344470571	X-linked genes inside deletion 2
B19_LF2	Deletion 2	13.1131372899393	7.76993719399772	5.34320009594158	12.5610753854753	6.272471847587	6.28860353788827	1.23873608089398	0.84966400946558	7.76993719399772	5.34320009594158	1.23873608089398	0.84966400946558	X-linked genes inside deletion 2
B2_XO	XCastOMus	8.43071847092794	6.71807210638521	1.71264636454273	11.0699801899476	6.27857444605302	4.7914057438946	1.06999959371486	0.357441313903556	6.71807210638521	1.71264636454273	1.06999959371486	NA	X-linked genes inside deletion 2
B20_LF2	Deletion 2	10.9278648224398	8.76108785347857	2.16677696896122	9.07929653299523	4.56624255382614	4.51305397916909	1.91866458038623	0.480113240161189	8.76108785347857	2.16677696896122	1.91866458038623	0.480113240161189	X-linked genes inside deletion 2
B21_LF3	Deletion 3	10.6154319523972	7.14246832808838	3.47296362430886	10.6964411572568	5.37566497135622	5.32077618590053	1.32866694002443	0.652717480113489	7.14246832808838	3.47296362430886	1.32866694002443	0.652717480113489	X-linked genes inside deletion 2
B22_LF3	Deletion 3	7.46235353493868	2.32244335375449	5.1399101811842	10.4431256802441	5.28220470114635	5.16092097909779	0.439673107187699	0.995928866572712	2.32244335375449	5.1399101811842	0.439673107187699	0.995928866572712	X-linked genes inside deletion 2
B24_LF3	Deletion 3	11.4451973328292	3.3159778303451	8.12921950248411	13.6072241639546	6.29256087712126	7.31466328683333	0.526967938030042	1.11135935909955	3.3159778303451	8.12921950248411	0.526967938030042	1.11135935909955	X-linked genes inside deletion 2
B3_XO	XCastOMus	12.713129695746	12.5876868510251	0.125442844720909	9.43966627055654	5.30147599755393	4.13819027300261	2.37437401524273	0.0303134550238767	12.5876868510251	0.125442844720909	2.37437401524273	0.0303134550238767	X-linked genes inside deletion 2
B4_XO	XCastOMus	7.54011386144927	6.45578612689338	1.08432773455589	10.7706495667945	5.97540507421183	4.79524449258263	1.08039305230615	0.226125640983092	6.45578612689338	1.08432773455589	1.08039305230615	0.226125640983092	X-linked genes inside deletion 2
B5_XX	XX	10.7785948185482	2.07869885385398	8.69989596469417	10.5141985333987	5.90868539181692	4.60551314158179	0.351803948934702	1.88901772663407	2.07869885385398	8.69989596469417	0.351803948934702	1.88901772663407	X-linked genes inside deletion 2
B6_XX	XX	16.795391811931	6.00838060514198	10.7870112067891	10.8057497189375	6.01955342660975	4.78619629232772	0.998143911902437	2.25377534642293	6.00838060514198	NA	0.998143911902437	2.25377534642293	X-linked genes inside deletion 2
B8_XX	XX	6.55281988302426	2.30920574496095	4.24361413806332	9.23363765358993	5.11145180510586	4.12218584848407	0.451771010078636	1.02945725739753	2.30920574496095	4.24361413806332	0.451771010078636	1.02945725739753	X-linked genes inside deletion 2
B9_XY	XMusY	9.87901199538453	2.02053620138688	7.85847579399764	11.4086739752658	5.706803797024	5.70187017824176	0.354057415192819	1.37822776533662	NA	7.85847579399764	NA	1.37822776533662	X-linked genes inside deletion 2
C1_XO	XCastOMus	6.90979181144872	6.90979181144872	0	9.38409837871878	5.25317549786618	4.13092288085259	1.31535521976287	0	6.90979181144872	0	1.31535521976287	0	X-linked genes inside deletion 2
C10_XY	XMusY	10.4869410486378	0	10.4869410486378	12.0671505886273	6.10184521253489	5.9653053760924	0	1.7579889691259	0	10.4869410486378	0	1.7579889691259	X-linked genes inside deletion 2
C11_XY	XMusY	6.70407597908276	0.347173114589206	6.35690286449356	12.5834006344851	6.18244063870125	6.40095999578388	0.056154702467493	0.993117105665503	0.347173114589206	6.35690286449356	0.056154702467493	0.993117105665503	X-linked genes inside deletion 2
C12_XY	XMusY	13.2248200067366	0	13.2248200067366	12.09641998575	5.94381190963516	6.15260807611481	0	2.14946569700693	0	13.2248200067366	0	2.14946569700693	X-linked genes inside deletion 2
C13_LF1	Deletion 1	10.1984652732164	6.41913559325096	3.77932967996547	11.0968856368818	5.50238218079649	5.59450345608531	1.16661027575547	0.675543363165606	6.41913559325096	3.77932967996547	1.16661027575547	0.675543363165606	X-linked genes inside deletion 2
C14_LF1	Deletion 1	8.18884667569844	3.4444576116086	4.74438906408985	10.98869728323	5.35019176456946	5.63850551866054	0.643800776342038	0.841426695139052	3.4444576116086	4.74438906408985	0.643800776342038	0.841426695139052	X-linked genes inside deletion 2
C15_LF1	Deletion 1	9.39517197387139	6.9212955513265	2.47387642254489	11.6889384813663	5.75758784126049	5.93135064010582	1.20211723071363	0.417084838285797	6.9212955513265	2.47387642254489	1.20211723071363	0.417084838285797	X-linked genes inside deletion 2
C16_LF1	Deletion 1	10.0801152302742	3.64276129568203	6.43735393459214	12.5226741944142	6.14341470488613	6.37925948952805	0.592953832790221	1.00910676939219	3.64276129568203	6.43735393459214	0.592953832790221	1.00910676939219	X-linked genes inside deletion 2
C17_LF2	Deletion 2	6.27499282104718	4.5806682843173	1.69432453672988	9.76450851855828	4.88754891387215	4.87695960468613	0.937211752769605	0.347414101011183	4.5806682843173	1.69432453672988	0.937211752769605	0.347414101011183	X-linked genes inside deletion 2
C18_LF2	Deletion 2	4.98573812636798	4.98573812636798	0	11.9834187234237	6.03900475810025	5.94441396532345	0.825589368791356	0	4.98573812636798	0	0.825589368791356	0	X-linked genes inside deletion 2
C19_LF2	Deletion 2	7.56874033265911	7.51087803567351	0.0578622969855979	9.94745151329098	4.90608486265271	5.04136665063827	1.53093112857661	0.0114775022321124	7.51087803567351	0.0578622969855979	1.53093112857661	0.0114775022321124	X-linked genes inside deletion 2
C2_XO	XCastOMus	4.95299049326877	4.95299049326877	0	9.30230474148786	5.0898424639151	4.21246227757275	0.973112729594961	0	4.95299049326877	0	0.973112729594961	0	X-linked genes inside deletion 2
C20_LF2	Deletion 2	7.82415649141116	6.11039440915943	1.71376208225174	11.3094461826644	5.70267750657802	5.60676867608643	1.07149569690923	0.305659495024495	6.11039440915943	1.71376208225174	1.07149569690923	0.305659495024495	X-linked genes inside deletion 2
C21_LF3	Deletion 3	1.59206354191349	0	1.59206354191349	10.8363336198747	5.35851071971467	5.47782290016007	0	0.290638009101565	0	1.59206354191349	0	0.290638009101565	X-linked genes inside deletion 2
C22_LF3	Deletion 3	8.87243379749949	5.83275739741392	3.03967640008558	9.98894124152499	5.0063731409782	4.9825681005468	1.16506645293208	0.610062188563363	5.83275739741392	3.03967640008558	1.16506645293208	0.610062188563363	X-linked genes inside deletion 2
C23_LF3	Deletion 3	9.95608940350318	2.05430206305873	7.90178734044445	10.5785876762463	5.12743192091507	5.45115575533122	0.400649310365121	1.44956183516065	2.05430206305873	7.90178734044445	0.400649310365121	1.44956183516065	X-linked genes inside deletion 2
C24_LF3	Deletion 3	8.23313141107806	5.86726809441245	2.36586331666561	10.0661100454183	5.07406529121381	4.99204475420449	1.15632491063372	0.473926704017025	5.86726809441245	2.36586331666561	1.15632491063372	0.473926704017025	X-linked genes inside deletion 2
C3_XO	XCastOMus	8.96819563124307	8.41156872413269	0.556626907110381	11.4900582111812	6.33493450602744	5.15512370515371	1.32780673835371	0.107975470414785	8.41156872413269	0.556626907110381	1.32780673835371	0.107975470414785	X-linked genes inside deletion 2
C4_XO	XCastOMus	7.78409342911601	7.78409342911601	0	11.4953358282749	6.33292369162621	5.16241213664865	1.22914688509647	0	7.78409342911601	0	1.22914688509647	0	X-linked genes inside deletion 2
C5_XX	XCastOMus	14.6993088867698	14.6993088867698	0	13.3890882175948	7.41030728037567	5.97878093721914	1.98363014253096	0	14.6993088867698	0	1.98363014253096	0	X-linked genes inside deletion 2
C6_XX	XX	6.96306531573211	1.79312117976636	5.16994413596575	12.8780460332373	7.22253664579289	5.65550938744443	0.248267508730585	0.914142967818837	1.79312117976636	5.16994413596575	0.248267508730585	0.914142967818837	X-linked genes inside deletion 2
C8_XX	XX	11.5338928906242	7.46721331216971	4.06667957845454	12.0260318028012	6.80621087666023	5.21982092614097	1.09711753683333	0.77908411725171	7.46721331216971	4.06667957845454	1.09711753683333	0.77908411725171	X-linked genes inside deletion 2
C9_XY	XMusY	15.0734617104383	0.275708681589785	14.7977530288486	13.7137937223423	6.85113277993372	6.86266094240862	0.0402427876448852	2.15627045442448	0.275708681589785	14.7977530288486	0.0402427876448852	2.15627045442448	X-linked genes inside deletion 2
D10_XY	XMusY	8.95881118614174	2.24510634396806	6.71370484217369	12.8719125987905	6.58552293379653	6.28638966499398	0.340915424111014	1.06797465635311	NA	6.71370484217369	NA	1.06797465635311	X-linked genes inside deletion 2
D11_XY	XMusY	13.0380431935128	0	13.0380431935128	10.9195430520313	5.34133094328678	5.5782121087445	0	2.33731578135476	0	13.0380431935128	0	2.33731578135476	X-linked genes inside deletion 2
D12_XY	XMusY	14.786431698955	0	14.786431698955	13.5376677867505	6.69001006247951	6.84765772427099	0	2.15934152878956	0	14.786431698955	0	2.15934152878956	X-linked genes inside deletion 2
D13_LF1	Deletion 1	9.00377064710574	5.22204868883524	3.7817219582705	11.1841413454149	5.50145516927665	5.68268617613826	0.949212258967087	0.66548140105819	5.22204868883524	3.7817219582705	0.949212258967087	0.66548140105819	X-linked genes inside deletion 2
D14_LF1	Deletion 1	7.89167253257132	3.38730125841984	4.50437127415149	10.1116166798178	5.05092515649394	5.06069152332391	0.670629865513808	0.890070310231628	3.38730125841984	4.50437127415149	0.670629865513808	0.890070310231628	X-linked genes inside deletion 2
D15_LF1	Deletion 1	6.48369726258823	2.57428543417482	3.90941182841342	9.722385083482	4.81324415786976	4.90914092561224	0.534833752400822	0.796353555062357	2.57428543417482	3.90941182841342	0.534833752400822	0.796353555062357	X-linked genes inside deletion 2
D16_LF1	Deletion 1	5.02029555651397	1.93560420715227	3.0846913493617	10.6749886995975	5.37555338107521	5.29943531852228	0.360075339213749	0.582079252591359	1.93560420715227	3.0846913493617	0.360075339213749	0.582079252591359	X-linked genes inside deletion 2
D17_LF2	Deletion 2	8.27715394204047	2.33866370712991	5.93849023491056	11.2817461109762	5.71086375132451	5.57088235965174	0.409511381984469	1.065987369958	2.33866370712991	5.93849023491056	0.409511381984469	1.065987369958	X-linked genes inside deletion 2
D18_LF2	Deletion 2	8.73193970631375	7.91564982909104	0.816289877222713	10.4901045782905	5.25444295226238	5.23566162602814	1.50646793599364	0.155909593768374	7.91564982909104	0.816289877222713	1.50646793599364	0.155909593768374	X-linked genes inside deletion 2
D19_LF2	Deletion 2	10.8350764426953	9.05061040066719	1.78446604202809	11.2010021215458	5.60961769932068	5.5913844222251	1.61340948452926	0.319145654685277	9.05061040066719	1.78446604202809	1.61340948452926	0.319145654685277	X-linked genes inside deletion 2
D2_XO	XCastOMus	6.9832192218146	6.75775525136568	0.225463970448922	10.1582608343578	5.6777114878767	4.4805493464811	1.19022519298403	0.0503206087052686	6.75775525136568	0.225463970448922	1.19022519298403	0.0503206087052686	X-linked genes inside deletion 2
D20_LF2	Deletion 2	10.7253463390751	10.4034559849303	0.321890354144768	10.9696700906266	5.5608286025283	5.4088414880983	1.87084636634912	0.0595118852813602	10.4034559849303	0.321890354144768	1.87084636634912	0.0595118852813602	X-linked genes inside deletion 2
D21_LF3	Deletion 3	11.6574415107203	5.68941795888777	5.96802355183252	9.70246240532507	4.82768269668913	4.87477970863594	1.17849873662775	1.22426528141566	5.68941795888777	5.96802355183252	1.17849873662775	1.22426528141566	X-linked genes inside deletion 2
D22_LF3	Deletion 3	13.187624887083	5.35222297275145	7.83540191433156	12.2453986251576	6.12943697557307	6.11596164958455	0.873199772520876	1.28113980486843	5.35222297275145	7.83540191433156	0.873199772520876	1.28113980486843	X-linked genes inside deletion 2
D3_XO	XCastOMus	6.43267385326287	5.77719867308726	0.655475180175607	11.0478554149468	6.16046899209396	4.88738642285288	0.937785529072775	0.134115685453206	5.77719867308726	0.655475180175607	0.937785529072775	0.134115685453206	X-linked genes inside deletion 2
D5_XX	XX	11.0937801415041	8.59924398614862	2.4945361553555	12.8712422080268	7.26118762727516	5.6100545807516	1.18427513893834	0.444654525093996	8.59924398614862	2.4945361553555	1.18427513893834	0.444654525093996	X-linked genes inside deletion 2
D6_XX	XX	12.2646973858591	3.27421680192999	8.99048058392906	13.2159470552432	7.16862131521869	6.04732574002456	0.456742887921694	1.48668700355019	3.27421680192999	8.99048058392906	0.456742887921694	1.48668700355019	X-linked genes inside deletion 2
D7_XX	XX	9.50285551868203	5.03425214099445	4.46860337768758	11.111275674682	6.34437277846074	4.76690289622126	0.793498792833521	0.937422782668777	5.03425214099445	4.46860337768758	0.793498792833521	0.937422782668777	X-linked genes inside deletion 2
D8_XX	XMusOCast	7.17817458535256	0.38809256298793	6.79008202236463	10.2394477641201	5.70859858921742	4.53084917490267	0.0679838592471664	1.4986334261525	0.38809256298793	6.79008202236463	0.0679838592471664	1.4986334261525	X-linked genes inside deletion 2
D9_XY	XMusY	18.2297002501276	0	18.2297002501276	12.5260635202912	6.05319025934722	6.47287326094397	0	2.81632275424301	0	18.2297002501276	0	2.81632275424301	X-linked genes inside deletion 2
E1_XO	XCastOMus	5.69816722664601	5.4110598577844	0.287107368861612	9.23551441846695	5.02948673204433	4.20602768642262	1.07586720992998	0.0682609317547807	5.4110598577844	0.287107368861612	1.07586720992998	0.0682609317547807	X-linked genes inside deletion 2
E10_XY	XMusY	10.4085759120312	0	10.4085759120312	11.2722198604142	5.55042196214004	5.72179789827414	0	1.81910932491529	0	10.4085759120312	0	1.81910932491529	X-linked genes inside deletion 2
E11_XY	XMusY	17.2754401969145	0	17.2754401969145	15.1983937513436	7.56451998748016	7.63387376386339	0	2.26299788695636	0	17.2754401969145	0	2.26299788695636	X-linked genes inside deletion 2
E12_XY	XMusY	4.2642673301062	1.03414811409952	3.23011921600669	16.226377194046	8.16374905882166	8.06262813522437	0.126675637216216	0.400628574434036	1.03414811409952	3.23011921600669	0.126675637216216	0.400628574434036	X-linked genes inside deletion 2
E13_LF1	Deletion 1	8.9004604847686	4.64555037273394	4.25491011203466	9.89909716115561	4.87055221643206	5.02854494472355	0.953803627658683	0.846151353683204	4.64555037273394	4.25491011203466	0.953803627658683	0.846151353683204	X-linked genes inside deletion 2
E15_LF1	Deletion 1	4.30785589379459	2.0478457484074	2.26001014538719	9.9614823868396	5.02341217011236	4.93807021672724	0.407660307189484	0.457670718762084	2.0478457484074	2.26001014538719	0.407660307189484	0.457670718762084	X-linked genes inside deletion 2
E17_LF2	Deletion 2	5.72750431866563	5.72750431866563	0	13.1027157436477	6.68180083304026	6.42091491060745	0.857179742674189	0	5.72750431866563	0	0.857179742674189	0	X-linked genes inside deletion 2
E2_XO	XCastOMus	0.280165439694211	0.280165439694211	0	8.11410553156293	4.44210788893457	3.67199764262836	0.0630703816069195	0	0.280165439694211	0	0.0630703816069195	0	X-linked genes inside deletion 2
E20_LF2	Deletion 2	8.5855409721623	4.20647412977375	4.37906684238855	13.0464844385758	6.74255322953927	6.30393120903652	0.623869621280125	0.694656508324722	4.20647412977375	4.37906684238855	0.623869621280125	0.694656508324722	X-linked genes inside deletion 2
E21_LF3	Deletion 3	8.79625974924403	4.37001604849447	4.42624370074956	11.3009901895526	5.68563739246501	5.61535279708763	0.768606182006244	0.788239645965826	4.37001604849447	4.42624370074956	0.768606182006244	0.788239645965826	X-linked genes inside deletion 2
E22_LF3	Deletion 3	9.3450233922676	4.14287231019994	5.20215108206766	10.3349182740035	5.00308723909412	5.33183103490941	0.828063176237972	0.975678157842459	4.14287231019994	5.20215108206766	0.828063176237972	0.975678157842459	X-linked genes inside deletion 2
E23_LF3	Deletion 3	12.5181818953997	8.01803651820234	4.50014537719739	10.2218389188187	5.02184248771143	5.1999964311073	1.59663241884282	0.8654131664931	8.01803651820234	4.50014537719739	1.59663241884282	0.8654131664931	X-linked genes inside deletion 2
E24_LF3	Deletion 3	10.307715004639	4.60514456624398	5.70257043839503	13.3681117082918	6.58699571539989	6.78111599289194	0.699126698303068	0.840948664552051	4.60514456624398	5.70257043839503	0.699126698303068	0.840948664552051	X-linked genes inside deletion 2
E3_XO	XCastOMus	12.4914664183997	12.1519640289742	0.339502389425484	10.8830539555511	6.00117738760784	4.88187656794325	2.02492998358414	0.0695434193594365	12.1519640289742	0.339502389425484	2.02492998358414	0.0695434193594365	X-linked genes inside deletion 2
E4_XO	XCastOMus	1.39959135336083	0.205133776373969	1.19445757698686	11.6138351927838	6.40636803958211	5.20746715320168	0.0320202921696878	0.229374001188367	0.205133776373969	1.19445757698686	0.0320202921696878	0.229374001188367	X-linked genes inside deletion 2
E5_XX	XX	14.2470024142731	2.32978555001773	11.9172168642554	13.1348422480025	7.36740014119284	5.76744210680968	0.316228996032313	2.06629154546425	2.32978555001773	NA	0.316228996032313	2.06629154546425	X-linked genes inside deletion 2
E6_XX	XX	12.9727012130733	4.94604769445159	8.02665351862168	12.147066500393	6.77383692197927	5.37322957841372	0.730169289786562	1.4938229237157	4.94604769445159	8.02665351862168	0.730169289786562	1.4938229237157	X-linked genes inside deletion 2
E8_XX	XMusOCast	5.28636104169762	1.26142623481701	4.02493480688061	10.7112890533651	6.13521494743262	4.57607410593251	0.205604244614914	0.879560670064895	1.26142623481701	4.02493480688061	0.205604244614914	0.879560670064895	X-linked genes inside deletion 2
E9_XY	XMusY	12.9250387583671	0	12.9250387583671	16.7136005270347	8.27422029156258	8.43938023547213	0	1.53151515842846	0	12.9250387583671	0	1.53151515842846	X-linked genes inside deletion 2
F1_XO	XCastOMus	7.52170799041408	7.52170799041408	0	9.96844776392527	5.58491097563149	4.38353678829379	1.34679102732942	0	7.52170799041408	0	1.34679102732942	0	X-linked genes inside deletion 2
F10_XY	XMusY	8.56296644531646	0	8.56296644531646	11.0349582798998	5.51197195162591	5.52298632827385	0	1.55042325588967	0	8.56296644531646	0	1.55042325588967	X-linked genes inside deletion 2
F11_XY	XMusY	15.9607496113315	0	15.9607496113315	13.4022229318271	6.62046054727631	6.78176238455079	0	2.35348110215288	0	15.9607496113315	0	2.35348110215288	X-linked genes inside deletion 2
F12_XY	XMusY	9.12766754561124	0	9.12766754561124	11.8668691029627	5.90545025359125	5.96141884937143	0	1.53112334097673	0	9.12766754561124	0	1.53112334097673	X-linked genes inside deletion 2
F13_LF1	Deletion 1	5.52930687714179	3.73684618308161	1.79246069406019	10.1542532575655	5.02746854314462	5.12678471442087	0.743285840779076	0.349626675178746	3.73684618308161	1.79246069406019	0.743285840779076	0.349626675178746	X-linked genes inside deletion 2
F14_LF1	Deletion 1	5.72402232413363	3.50840150617198	2.21562081796165	10.0103284550358	4.78457269953182	5.22575575550402	0.733273737593177	0.42398093627473	3.50840150617198	2.21562081796165	0.733273737593177	0.42398093627473	X-linked genes inside deletion 2
F15_LF1	Deletion 1	2.59768979754281	1.49886487018324	1.09882492735957	10.4856415455969	5.20913338170856	5.27650816388838	0.287737855867999	0.208248503220323	1.49886487018324	1.09882492735957	0.287737855867999	0.208248503220323	X-linked genes inside deletion 2
F16_LF1	Deletion 1	7.28014758133265	1.38418112744443	5.89596645388823	10.3861798946983	5.31233770292488	5.0738421917734	0.260559701745302	1.16203189437933	1.38418112744443	5.89596645388823	0.260559701745302	1.16203189437933	X-linked genes inside deletion 2
F17_LF2	Deletion 2	13.3901681675892	13.3901681675892	0	12.3748365156083	6.33825659192741	6.03657992368089	2.11259483950892	0	13.3901681675892	0	2.11259483950892	0	X-linked genes inside deletion 2
F18_LF2	Deletion 2	8.38331513771253	7.77573308160241	0.607582056110119	11.2863385810708	5.72351592328176	5.56282265778904	1.35855882744604	0.109221899292329	7.77573308160241	0.607582056110119	1.35855882744604	0.109221899292329	X-linked genes inside deletion 2
F19_LF2	Deletion 2	8.25514592075917	7.62820144484848	0.626944475910696	9.64405762930299	4.75535660268916	4.88870102661383	1.60412816160511	0.128243570735384	7.62820144484848	0.626944475910696	1.60412816160511	0.128243570735384	X-linked genes inside deletion 2
F2_XO	XCastOMus	6.99649009805859	5.63855497249929	1.3579351255593	10.6982998202306	5.9467398178885	4.75156000234209	0.948175831661214	0.285787220384455	5.63855497249929	1.3579351255593	0.948175831661214	0.285787220384455	X-linked genes inside deletion 2
F20_LF2	Deletion 2	10.6182942844261	9.78729912323077	0.830995161195342	10.3022172953675	5.1939448639551	5.10827243141243	1.88436715821775	0.162676359249222	9.78729912323077	0.830995161195342	1.88436715821775	0.162676359249222	X-linked genes inside deletion 2
F21_LF3	Deletion 3	5.67178140537919	2.6419199112905	3.02986149408869	10.6930339628678	5.45676703688216	5.23626692598567	0.484154792285217	0.578630069267974	2.6419199112905	3.02986149408869	0.484154792285217	0.578630069267974	X-linked genes inside deletion 2
F24_LF3	Deletion 3	9.97162481323313	5.73968132601316	4.23194348721997	9.78948920863241	4.74982547494894	5.03966373368347	1.20839836248402	0.839727353024575	5.73968132601316	4.23194348721997	1.20839836248402	0.839727353024575	X-linked genes inside deletion 2
F3_XO	XCastOMus	4.65861481977646	4.53407691638368	0.124537903392782	9.76046133964467	5.42426942950912	4.33619191013554	0.835887113519359	0.0287205700240534	4.53407691638368	0.124537903392782	0.835887113519359	0.0287205700240534	X-linked genes inside deletion 2
F4_XO	XCastOMus	5.18833132813614	5.0143837361275	0.173947592008639	8.38804238241766	4.51861033982648	3.86943204259118	1.10971811221059	0.0449542956418365	5.0143837361275	0.173947592008639	1.10971811221059	0.0449542956418365	X-linked genes inside deletion 2
F5_XX	XX	8.22037877017435	5.52811429314431	2.69226447703004	10.1778952849921	5.76265899380205	4.41523629119006	0.959299222648781	0.6097667937732	5.52811429314431	2.69226447703004	0.959299222648781	0.6097667937732	X-linked genes inside deletion 2
F7_XX	XCastOMus	5.24512243974228	2.38024223952582	2.86488020021646	10.3335268332084	5.81767898055837	4.51584785265001	0.409139494887937	0.634405828915445	2.38024223952582	NA	0.409139494887937	NA	X-linked genes inside deletion 2
F8_XX	XCastOMus	14.3799397274824	14.3799397274824	0	10.6273093138233	5.99430041941405	4.63300889440927	2.39893544222597	0	14.3799397274824	0	2.39893544222597	0	X-linked genes inside deletion 2
F9_XY	XMusY	10.1027637795373	0	10.1027637795373	11.514225237946	5.66905019290359	5.84517504504242	0	1.72839370962996	0	10.1027637795373	0	1.72839370962996	X-linked genes inside deletion 2
G1_XO	XCastOMus	5.76701997811572	5.76701997811572	0	9.83948251389891	5.53550429865627	4.30397821524264	1.04182377376451	0	5.76701997811572	0	1.04182377376451	0	X-linked genes inside deletion 2
G11_XY	XMusY	3.59242847607167	0	3.59242847607167	10.0841532250918	4.89883534852274	5.18531787656906	0	0.692807762529816	0	3.59242847607167	0	0.692807762529816	X-linked genes inside deletion 2
G12_XY	XMusY	10.9551516546928	0	10.9551516546928	12.1432356792272	6.09766593412577	6.04556974510147	0	1.81209581835846	0	10.9551516546928	0	1.81209581835846	X-linked genes inside deletion 2
G13_LF1	Deletion 1	13.6325921033511	6.34696175422661	7.28563034912446	11.7907470884306	5.81738750945333	5.97335957897732	1.09103300131076	1.21968722170444	6.34696175422661	7.28563034912446	1.09103300131076	1.21968722170444	X-linked genes inside deletion 2
G14_LF1	Deletion 1	11.1145721944514	1.08931776194232	10.0252544325091	10.8421436316824	5.33159428670377	5.51054934497865	0.204313701186702	1.81928403229786	1.08931776194232	10.0252544325091	0.204313701186702	1.81928403229786	X-linked genes inside deletion 2
G15_LF1	Deletion 1	8.23989749637835	1.12570813273735	7.114189363641	11.3437206216431	5.62634791327002	5.71737270837307	0.20007794578119	1.24431093205141	1.12570813273735	7.114189363641	0.20007794578119	1.24431093205141	X-linked genes inside deletion 2
G17_LF2	Deletion 2	12.5727079264962	11.7293335943589	0.843374332137272	14.1769795892447	6.97024975678904	7.20672983245562	1.6827709197844	0.117025939884568	11.7293335943589	0.843374332137272	1.6827709197844	0.117025939884568	X-linked genes inside deletion 2
G18_LF2	XCastOMus	8.63088367005411	8.63088367005411	0	13.3872666766138	6.85390316058213	6.53336351603172	1.25926548243221	0	8.63088367005411	0	1.25926548243221	0	X-linked genes inside deletion 2
G2_XO	XCastOMus	15.8741566025309	15.5823303086847	0.291826293846129	11.4590401544905	6.39295299556913	5.06608715892138	2.43742294358877	0.0576038833702698	15.5823303086847	0.291826293846129	2.43742294358877	0.0576038833702698	X-linked genes inside deletion 2
G3_XO	XCastOMus	12.2507717899612	5.81741881919899	6.43335297076224	12.6299256965694	7.2108634999892	5.41906219658021	0.806757584470667	1.18717090474107	5.81741881919899	NA	0.806757584470667	NA	X-linked genes inside deletion 2
G4_XO	XCastOMus	7.03819121546943	7.03819121546943	0	11.6357520013017	6.22839628834333	5.40735571295834	1.13001660293223	0	7.03819121546943	0	1.13001660293223	0	X-linked genes inside deletion 2
G5_XX	XX	9.78878832218026	7.90654407727041	1.88224424490985	11.6109284745362	6.45410904344554	5.15681943109069	1.22504036173667	0.365000999174359	7.90654407727041	1.88224424490985	1.22504036173667	0.365000999174359	X-linked genes inside deletion 2
G6_XX	XX	6.93678288586565	3.91707601656662	3.01970686929903	11.6026311751375	6.3957084405053	5.20692273463217	0.612453812271835	0.579940787139863	3.91707601656662	3.01970686929903	0.612453812271835	0.579940787139863	X-linked genes inside deletion 2
G7_XX	XX	13.566466185905	4.24552705215021	9.32093913375476	11.0090545797673	6.2521870179331	4.75686756183423	0.679046714369355	1.95946996896433	4.24552705215021	9.32093913375476	0.679046714369355	1.95946996896433	X-linked genes inside deletion 2
G8_XX	XX	13.4915680045608	9.36464152044316	4.12692648411765	11.7479107268132	6.83300946885345	4.91490125795975	1.37050029904532	0.839676377512984	9.36464152044316	4.12692648411765	1.37050029904532	0.839676377512984	X-linked genes inside deletion 2
G9_XY	XMusY	7.16671655271522	3.09114391796948	4.07557263474574	13.8064055671118	6.86092510767161	6.94548045944016	0.450543311500818	0.586794917723266	NA	4.07557263474574	NA	0.586794917723266	X-linked genes inside deletion 2
H1_XO	XCastOMus	6.46458175523008	5.56226688557589	0.902314869654184	9.83639927301234	5.59605026637311	4.24034900663922	0.993962995471963	0.212792595194737	5.56226688557589	0.902314869654184	0.993962995471963	0.212792595194737	X-linked genes inside deletion 2
H10_XY	XMusY	9.15051436042467	0	9.15051436042467	11.7355544589933	5.76229444286058	5.97326001613277	0	1.53191294798999	0	9.15051436042467	0	1.53191294798999	X-linked genes inside deletion 2
H11_XY	XMusY	4.57938883222648	0.27640828206327	4.30298055016321	10.9788275445517	5.4020590186336	5.57676852591811	0.0511672088568155	0.771590309005124	0.27640828206327	4.30298055016321	0.0511672088568155	0.771590309005124	X-linked genes inside deletion 2
H12_XY	XMusY	12.4435920339995	2.22411440520449	10.219477628795	12.496625715298	6.27977377773924	6.21685193755876	0.354171102960525	1.64383481083964	NA	10.219477628795	NA	1.64383481083964	X-linked genes inside deletion 2
H13_LF1	Deletion 1	10.4917981029831	6.27277447484061	4.21902362814249	10.6654269660478	5.2780642486855	5.38736271736233	1.18846118184386	0.783133390025043	6.27277447484061	4.21902362814249	1.18846118184386	0.783133390025043	X-linked genes inside deletion 2
H14_LF1	Deletion 1	6.04175459061756	4.05575588686896	1.9859987037486	11.3520817107125	5.62635070341634	5.72573100729621	0.720850174591194	0.346855048065981	4.05575588686896	1.9859987037486	0.720850174591194	0.346855048065981	X-linked genes inside deletion 2
H15_LF1	Deletion 1	15.7792925455058	10.0495268167497	5.72976572875611	11.4433567272199	5.77716961274771	5.66618711447217	1.7395242809861	1.01122070503488	10.0495268167497	5.72976572875611	NA	1.01122070503488	X-linked genes inside deletion 2
H16_LF1	Deletion 1	9.45912704480102	3.59749767197725	5.86162937282376	10.5167837527337	5.20737616106349	5.30940759167022	0.690846514771951	1.10400817259159	3.59749767197725	5.86162937282376	0.690846514771951	1.10400817259159	X-linked genes inside deletion 2
H17_LF2	Deletion 2	13.3717361192118	9.78554356962023	3.58619254959161	11.5373259187968	5.78442604776334	5.75289987103348	1.69170519059605	0.623371278830787	9.78554356962023	3.58619254959161	1.69170519059605	0.623371278830787	X-linked genes inside deletion 2
H18_LF2	Deletion 2	8.35559134766367	7.62751370199839	0.728077645665286	11.505834401496	5.79022775627026	5.71560664522576	1.31730806162824	0.127384141502013	7.62751370199839	0.728077645665286	1.31730806162824	0.127384141502013	X-linked genes inside deletion 2
H19_LF2	Deletion 2	9.49033603719269	7.24396843747218	2.24636759972051	10.1773431838805	5.46653889717498	4.71080428670553	1.32514714954571	0.476854367747783	7.24396843747218	2.24636759972051	1.32514714954571	0.476854367747783	X-linked genes inside deletion 2
H2_XO	XCastOMus	10.7665791014977	10.4924659021852	0.274113199312545	9.83925819512495	5.53676305727469	4.30249513785026	1.89505416678419	0.0637102868289366	10.4924659021852	0.274113199312545	1.89505416678419	0.0637102868289366	X-linked genes inside deletion 2
H20_LF2	Deletion 2	11.6693481569101	7.27696648190807	4.39238167500207	10.3331910071696	5.1306216700676	5.20256933710198	1.41834010571514	0.844271626267029	7.27696648190807	4.39238167500207	1.41834010571514	0.844271626267029	X-linked genes inside deletion 2
H21_LF3	Deletion 3	4.54587014010133	3.35120107920737	1.19466906089396	9.93807729313615	4.97573424861954	4.96234304451661	0.673508855529637	0.240746971778598	3.35120107920737	1.19466906089396	0.673508855529637	0.240746971778598	X-linked genes inside deletion 2
H24_LF3	Deletion 3	6.78647571098655	2.16722313166844	4.61925257931811	9.01093354843956	4.6113683375949	4.39956521084466	0.46997398017413	1.04993388163265	2.16722313166844	4.61925257931811	0.46997398017413	1.04993388163265	X-linked genes inside deletion 2
H3_XO	XCastOMus	2.89322639458915	2.65499955079423	0.238226843794922	11.0912708058156	6.23659427776187	4.85467652805372	0.425713046664153	0.0490716204093683	2.65499955079423	0.238226843794922	0.425713046664153	0.0490716204093683	X-linked genes inside deletion 2
H4_XO	XCastOMus	4.6441191642467	2.93819187072357	1.70592729352313	10.4245499844044	5.79660261264836	4.62794737175604	0.506881714525738	0.368614237909069	2.93819187072357	1.70592729352313	0.506881714525738	NA	X-linked genes inside deletion 2
H5_XX	XCastOMus	7.55023086475286	7.26789739484794	0.282333469904924	10.4348377077431	5.86553505023766	4.56930265750548	1.2390851529484	0.0617891812093398	7.26789739484794	0.282333469904924	1.2390851529484	0.0617891812093398	X-linked genes inside deletion 2
H7_XX	XX	7.32304577353942	3.59931137554657	3.72373439799285	9.78967697977713	5.55989498949408	4.22978199028306	0.647370387812682	0.880360833382728	3.59931137554657	3.72373439799285	0.647370387812682	0.880360833382728	X-linked genes inside deletion 2
H8_XX	XX	17.6781450391162	11.3122339447979	6.36591109431837	10.4043563760758	5.86875491712714	4.53560145894868	1.92753558540751	1.40354287120146	NA	6.36591109431837	NA	1.40354287120146	X-linked genes inside deletion 2
H9_XY	XMusY	5.94492523395882	0	5.94492523395882	13.168409025845	6.63507382892922	6.53333519691579	0	0.909937276257501	0	5.94492523395882	0	0.909937276257501	X-linked genes inside deletion 2
I1_XO	XCastOMus	7.92505807145002	7.92505807145002	0	10.7399059108623	5.97702361188115	4.76288229898111	1.32592048920412	0	7.92505807145002	0	1.32592048920412	0	X-linked genes inside deletion 2
I10_XY	XMusY	7.83840286879864	3.15789113926043	4.68051172953821	15.6443968908382	7.66212379886982	7.98227309196834	0.412143058785637	0.586363267156028	NA	4.68051172953821	NA	0.586363267156028	X-linked genes inside deletion 2
I11_XY	XMusY	8.51668450215145	0	8.51668450215145	12.7186208319797	6.33332504616864	6.38529578581107	0	1.3337963953176	0	8.51668450215145	0	1.3337963953176	X-linked genes inside deletion 2
I12_XY	XMusY	22.2355094049006	0	22.2355094049006	10.9650247452789	5.47689346568629	5.48813127959257	0	4.05156295870373	0	NA	0	NA	X-linked genes inside deletion 2
I13_LF1	Deletion 1	17.1388784151747	10.6959624029168	6.44291601225789	10.9642095301288	5.51721531744484	5.446994212684	1.93865234316619	1.18283878423347	NA	6.44291601225789	NA	1.18283878423347	X-linked genes inside deletion 2
I17_LF2	Deletion 2	6.98065701463088	6.51579286375839	0.464864150872491	11.5277119819353	5.7649546872714	5.76275729466392	1.13024181753671	0.0806669667145165	6.51579286375839	0.464864150872491	1.13024181753671	0.0806669667145165	X-linked genes inside deletion 2
I2_XO	XCastOMus	3.97547473164675	3.87939275382985	0.0960819778169053	10.5560843526735	5.92999365684967	4.62609069582384	0.654198466021764	0.0207695836797239	3.87939275382985	0.0960819778169053	0.654198466021764	0.0207695836797239	X-linked genes inside deletion 2
I6_XX	XX	13.7535763482394	2.99533070432716	10.7582456439122	13.3201031104359	7.53718341942248	5.78291969101337	0.397407166264327	1.86034844312822	2.99533070432716	NA	0.397407166264327	1.86034844312822	X-linked genes inside deletion 2
I8_XX	XX	15.0029878578805	13.4688691890551	1.53411866882542	13.4905203064238	7.42772668229817	6.06279362412563	1.81332320979907	0.253038246711997	NA	1.53411866882542	NA	0.253038246711997	X-linked genes inside deletion 2
I9_XY	XMusY	8.91422519658477	0	8.91422519658477	14.3562616571291	7.10219818140865	7.25406347572045	0	1.2288595525006	0	8.91422519658477	0	1.2288595525006	X-linked genes inside deletion 2
J1_XX	XX	8.80755234092552	3.53491682515574	5.27263551576978	7.73980604484293	4.34167718573068	3.39812885911225	0.814182324925852	1.55162906834182	3.53491682515574	5.27263551576978	0.814182324925852	1.55162906834182	X-linked genes inside deletion 2
J10_XY	XMusY	18.2411441879475	1.35266280392996	16.8884813840175	13.2970801512063	6.64025353543706	6.65682661576923	0.203706499565296	2.53701686386283	1.35266280392996	16.8884813840175	0.203706499565296	2.53701686386283	X-linked genes inside deletion 2
J11_XY	XMusY	17.0077689974675	0.242822831817953	16.7649461656496	11.8535139714956	5.8700724112415	5.98344156025409	0.0413662413010331	2.80189018256872	0.242822831817953	16.7649461656496	0.0413662413010331	2.80189018256872	X-linked genes inside deletion 2
J12_XY	XMusY	5.52251728655633	2.22077126589935	3.30174602065698	11.7749983348637	5.82486056853557	5.95013776632813	0.381257412047835	0.554902449375472	NA	3.30174602065698	NA	0.554902449375472	X-linked genes inside deletion 2
J13_LF1	Deletion 1	9.31023896145908	5.931491559404	3.37874740205508	10.0015512941191	4.93557973571893	5.06597155840019	1.20178213644846	0.666949540301421	5.931491559404	3.37874740205508	1.20178213644846	0.666949540301421	X-linked genes inside deletion 2
J14_LF1	Deletion 1	4.43719758603699	2.15420255945097	2.28299502658601	10.3254381764884	5.15339464550561	5.17204353098283	0.418016221856733	0.441410636416701	2.15420255945097	2.28299502658601	0.418016221856733	0.441410636416701	X-linked genes inside deletion 2
J15_LF1	Deletion 1	5.9367727801855	2.00254571985534	3.93422706033016	11.9167684345028	6.08197614920442	5.83479228529836	0.329259055071646	0.674270285549504	2.00254571985534	3.93422706033016	0.329259055071646	0.674270285549504	X-linked genes inside deletion 2
J16_LF1	Deletion 1	9.44250295505723	5.78927786968937	3.65322508536787	14.2186788654658	7.13680583301518	7.08187303245058	0.811186125158109	0.515855772707029	5.78927786968937	3.65322508536787	0.811186125158109	0.515855772707029	X-linked genes inside deletion 2
J18_LF2	Deletion 2	7.48666458503531	3.96276850348846	3.52389608154686	11.867268993037	5.90713320181201	5.96013579122497	0.670844615840536	0.591244261034294	3.96276850348846	3.52389608154686	0.670844615840536	0.591244261034294	X-linked genes inside deletion 2
J19_LF2	Deletion 2	16.4232432394027	12.8271320157754	3.59611122362728	10.7379104283298	5.23206166842362	5.50584875990616	2.4516400663221	0.653143844018079	12.8271320157754	3.59611122362728	2.4516400663221	0.653143844018079	X-linked genes inside deletion 2
J2_XO	XCastOMus	11.24354308417	11.0529166104333	0.190626473736718	9.93802428971987	5.5337903489546	4.40423394076527	1.99735008257428	0.0432825495422242	11.0529166104333	0.190626473736718	1.99735008257428	0.0432825495422242	X-linked genes inside deletion 2
J20_LF2	Deletion 2	7.95642494891852	6.96365267459801	0.99277227432051	11.9891211684598	5.94109299367841	6.04802817478137	1.17211642403303	0.164148090192453	6.96365267459801	0.99277227432051	1.17211642403303	0.164148090192453	X-linked genes inside deletion 2
J21_LF3	Deletion 3	9.15043877320974	3.47586947139983	5.67456930180991	10.7770214016529	5.42395045544586	5.35307094620701	0.640837245832495	1.06005867638102	3.47586947139983	5.67456930180991	0.640837245832495	1.06005867638102	X-linked genes inside deletion 2
J22_LF3	Deletion 3	13.6363548708605	5.80559113696581	7.83076373389471	13.7737569576911	6.71796423074441	7.05579272694666	0.864189051557736	1.10983471835679	5.80559113696581	7.83076373389471	0.864189051557736	1.10983471835679	X-linked genes inside deletion 2
J24_LF3	Deletion 3	9.1530607936845	2.6683076243067	6.48475316937779	11.3493811228414	5.79998227453288	5.54939884830847	0.460054444652868	1.16855056676174	2.6683076243067	6.48475316937779	0.460054444652868	1.16855056676174	X-linked genes inside deletion 2
J3_XO	XCastOMus	12.9126107791107	12.240708682691	0.671902096419665	11.3176321182703	6.29982984652285	5.01780227174745	1.94302211026337	0.133903661410252	12.240708682691	0.671902096419665	1.94302211026337	0.133903661410252	X-linked genes inside deletion 2
J4_XO	XCastOMus	6.8987636643431	5.9073758885197	0.991387775823405	10.9159355072475	6.13331258892712	4.78262291832038	0.963162369905078	0.207289554864504	5.9073758885197	0.991387775823405	0.963162369905078	0.207289554864504	X-linked genes inside deletion 2
J5_XX	XX	10.4235241924418	6.71670356861004	3.70682062383177	9.81638017035568	5.55080863059701	4.26557153975867	1.21004055725979	0.869009132605356	6.71670356861004	3.70682062383177	1.21004055725979	0.869009132605356	X-linked genes inside deletion 2
J6_XX	XX	7.57364242697166	3.29485578072794	4.27878664624371	10.6604808179806	5.9678568636663	4.69262395431425	0.552100336183964	0.911811107793952	3.29485578072794	4.27878664624371	0.552100336183964	0.911811107793952	X-linked genes inside deletion 2
J7_XX	XX	10.1049621195602	3.64934234884407	6.45561977071616	9.59110725234574	5.48766026804915	4.10344698429659	0.665008796206219	1.57321875862441	3.64934234884407	6.45561977071616	0.665008796206219	1.57321875862441	X-linked genes inside deletion 2
J8_XX	XX	6.52039992342225	2.93845611823164	3.58194380519061	10.9570513854088	6.24422121674718	4.71283016866164	0.470588087166197	0.760040925940647	2.93845611823164	3.58194380519061	0.470588087166197	0.760040925940647	X-linked genes inside deletion 2
J9_XY	XMusY	1.66830713089136	0	1.66830713089136	11.827614597003	5.84615786143512	5.98145673556789	0	0.278913181963018	0	1.66830713089136	0	0.278913181963018	X-linked genes inside deletion 2
K1_XX	XX	10.3033110597296	4.94121252119528	5.36209853853434	11.7626094877724	6.77451151517787	4.98809797259458	0.729382850722861	1.07497859264084	4.94121252119528	5.36209853853434	0.729382850722861	1.07497859264084	X-linked genes inside deletion 2
K11_XY	XMusY	26.3542232310989	26.3542232310989	0	18.4598187513456	8.99086806150698	9.46895068983863	2.93122121810801	0	NA	0	NA	0	X-linked genes inside deletion 2
K16_LF1	Deletion 1	8.30642737697372	4.36832656119171	3.93810081578201	11.9401509010931	5.94440756991641	5.99574333117673	0.734863232342788	0.656816110740537	4.36832656119171	3.93810081578201	0.734863232342788	0.656816110740537	X-linked genes inside deletion 2
K17_LF2	Deletion 2	6.5301636268185	0	6.5301636268185	14.3581600402863	7.24031658310915	7.11784345717712	0	0.917435690473629	0	6.5301636268185	0	0.917435690473629	X-linked genes inside deletion 2
K18_LF2	Deletion 2	7.34777412299646	5.31855661502888	2.02921750796758	16.5289799157188	8.20915339456162	8.31982652115719	0.647881256373198	0.243901420637475	5.31855661502888	2.02921750796758	0.647881256373198	0.243901420637475	X-linked genes inside deletion 2
K2_XX	XMusOCast	11.1760293202117	0.0810573637817101	11.09497195643	11.0914112439999	6.20632131725438	4.88508992674557	0.0130604523417697	2.27119093462041	0.0810573637817101	11.09497195643	0.0130604523417697	2.27119093462041	X-linked genes inside deletion 2
K22_LF3	Deletion 3	8.18821480464542	1.915937457923	6.27227734672241	12.2553963394232	6.03146669155162	6.22392964787158	0.317656973983906	1.00776803427837	1.915937457923	6.27227734672241	0.317656973983906	1.00776803427837	X-linked genes inside deletion 2
K3_XX	XX	7.97713539114345	4.78992053487022	3.18721485627323	10.5760971667111	5.81249111182573	4.76360605488535	0.824073610215927	0.669076077986039	4.78992053487022	3.18721485627323	0.824073610215927	0.669076077986039	X-linked genes inside deletion 2
K4_XX	XX	7.5569576529056	3.41221405756072	4.14474359534488	11.0792723837367	6.25147517998529	4.82779720375139	0.545825418692417	0.85851650771997	3.41221405756072	4.14474359534488	0.545825418692417	0.85851650771997	X-linked genes inside deletion 2
K5_XX	XX	6.81256190635614	3.96585784409563	2.84670406226051	10.1274261880015	5.53155296063978	4.59587322736168	0.716951979365472	0.619404392034264	3.96585784409563	2.84670406226051	0.716951979365472	0.619404392034264	X-linked genes inside deletion 2
K6_XX	XX	4.46559298744642	0	4.46559298744642	12.3644922110424	6.8522752574354	5.512216953607	0	0.810126492667219	0	4.46559298744642	0	0.810126492667219	X-linked genes inside deletion 2
K7_XX	XX	13.7519679332092	9.86048286372546	3.89148506948378	10.1458257621372	5.74688324637229	4.39894251576492	1.71579662244746	0.884641037144151	NA	3.89148506948378	1.71579662244746	0.884641037144151	X-linked genes inside deletion 2
K8_XX	XX	1.58576059162272	0	1.58576059162272	12.6673718284421	7.02903013393789	5.63834169450423	0	0.281245919020549	0	1.58576059162272	0	0.281245919020549	X-linked genes inside deletion 2
K9_XY	XMusY	6.16559241921636	0.699818701297241	5.46577371791912	14.633621155233	7.38625332102038	7.24736783421259	0.0947461007471328	0.754173631441319	0.699818701297241	5.46577371791912	0.0947461007471328	0.754173631441319	X-linked genes inside deletion 2
L1_XX	XX	8.05804845791214	2.23632079384246	5.82172766406968	11.2692196468482	6.24960499096685	5.01961465588135	0.357833942637148	1.15979573397103	2.23632079384246	5.82172766406968	0.357833942637148	1.15979573397103	X-linked genes inside deletion 2
L10_XY	XMusY	4.64152428387655	0	4.64152428387655	12.757653586321	6.21372904275611	6.54392454356493	0	0.709287561764578	0	4.64152428387655	0	0.709287561764578	X-linked genes inside deletion 2
L11_XY	XMusY	27.1591933199668	0	27.1591933199668	16.1585589150477	7.94051307583841	8.21804583920929	0	3.30482378065927	0	NA	0	3.30482378065927	X-linked genes inside deletion 2
L12_XY	XMusY	7.63938644872154	0	7.63938644872154	13.3775152279608	6.61307911229541	6.7644361156654	0	1.12934564213415	0	7.63938644872154	0	1.12934564213415	X-linked genes inside deletion 2
L13_LF1	Deletion 1	16.5582109048784	11.6001669802082	4.95804392467012	12.3735992692315	6.24114852809026	6.13245074114127	1.85865901572411	0.808493069729479	NA	4.95804392467012	NA	0.808493069729479	X-linked genes inside deletion 2
L15_LF1	Deletion 1	8.91302157846309	5.08488365036629	3.8281379280968	10.5076850506103	5.16809411066835	5.33959093994195	0.983899197940244	0.716934681168371	5.08488365036629	3.8281379280968	0.983899197940244	0.716934681168371	X-linked genes inside deletion 2
L17_LF2	Deletion 2	11.5987928246821	9.21125020584515	2.38754261883699	10.5975793068718	5.2601775709294	5.33740173594241	1.75112913616292	0.447323011636752	9.21125020584515	2.38754261883699	1.75112913616292	0.447323011636752	X-linked genes inside deletion 2
L18_LF2	Deletion 2	15.6200140219585	6.91103537480071	8.70897864715777	14.505597971694	7.10994469465591	7.3956532770381	0.972023788032456	1.17758071138857	6.91103537480071	NA	0.972023788032456	1.17758071138857	X-linked genes inside deletion 2
L19_LF2	Deletion 2	4.58933613389387	3.58776113055939	1.00157500333448	12.7240699867076	6.53157138716768	6.19249859953993	0.549295248859734	0.16174004519095	3.58776113055939	1.00157500333448	0.549295248859734	0.16174004519095	X-linked genes inside deletion 2
L2_XX	XX	8.37670819601523	5.01130067187135	3.36540752414389	9.81163264185088	5.60976754285958	4.20186509899131	0.89331699283155	0.800931834996745	5.01130067187135	3.36540752414389	0.89331699283155	0.800931834996745	X-linked genes inside deletion 2
L20_LF2	Deletion 2	6.91416723167778	5.11561706736778	1.79855016430999	13.3265601939516	6.75659019846887	6.56996999548268	0.757129989699102	0.273753177799384	5.11561706736778	1.79855016430999	0.757129989699102	0.273753177799384	X-linked genes inside deletion 2
L21_LF3	Deletion 3	7.64775217702481	2.23077592704882	5.41697624997599	14.2627579057584	7.21817610085735	7.04458180490107	0.309049806471729	0.768956397980542	2.23077592704882	5.41697624997599	0.309049806471729	0.768956397980542	X-linked genes inside deletion 2
L24_LF3	Deletion 3	11.5937527090302	8.40124345641948	3.19250925261076	10.19554682806	5.1280048240842	5.06754200397583	1.63830646511138	0.629991670538897	8.40124345641948	3.19250925261076	1.63830646511138	0.629991670538897	X-linked genes inside deletion 2
L3_XX	XX	8.31421752633114	1.40598024978934	6.9082372765418	9.19612502864389	5.30756960241834	3.88855542622554	0.264900953752677	1.77655620643868	1.40598024978934	6.9082372765418	0.264900953752677	1.77655620643868	X-linked genes inside deletion 2
L4_XX	XX	4.98396097173378	2.22254760073283	2.76141337100095	8.61361911575241	4.88248815964925	3.73113095610316	0.455207985776764	0.740100897955348	2.22254760073283	2.76141337100095	0.455207985776764	0.740100897955348	X-linked genes inside deletion 2
L5_XX	XX	6.55865033808316	4.49966742562296	2.0589829124602	9.50301357165844	5.25856101018624	4.2444525614722	0.855684172325234	0.485099758482408	4.49966742562296	2.0589829124602	0.855684172325234	0.485099758482408	X-linked genes inside deletion 2
L6_XX	XX	6.4194889612755	2.94651975755244	3.47296920372306	9.39770268305326	5.33907202605948	4.05863065699378	0.551878630438168	0.855699741423499	2.94651975755244	3.47296920372306	0.551878630438168	0.855699741423499	X-linked genes inside deletion 2
L7_XX	XX	14.1388476285652	12.6886836684009	1.45016396016427	10.0429938566035	5.75819813530615	4.28479572129731	2.20358580414258	0.338444130009822	NA	1.45016396016427	NA	0.338444130009822	X-linked genes inside deletion 2
L8_XX	XX	12.6145801885553	8.0962306059323	4.51834958262303	10.7587028327973	6.16696616277931	4.59173667001796	1.3128384998765	0.984017574902734	8.0962306059323	4.51834958262303	1.3128384998765	0.984017574902734	X-linked genes inside deletion 2
L9_XY	XMusY	13.1492672349943	0	13.1492672349943	11.0228551880085	5.43842997406756	5.58442521394098	0	2.35463216557515	0	13.1492672349943	0	2.35463216557515	X-linked genes inside deletion 2
M10_XY	XMusY	9.08004793395426	0	9.08004793395426	12.7151968909893	6.34789422248542	6.36730266850393	0	1.42604308396851	0	9.08004793395426	0	1.42604308396851	X-linked genes inside deletion 2
M11_XY	XMusY	14.596066321736	0.0429527024548993	14.5531136192811	13.0577296240528	6.51332742327238	6.54440220078041	0.00659458670869632	2.22374988162335	0.0429527024548993	14.5531136192811	0.00659458670869632	2.22374988162335	X-linked genes inside deletion 2
M12_XY	XMusY	23.2441754004636	0	23.2441754004636	14.5299557172926	7.25523707962152	7.2747186376711	0	3.19519923149975	0	NA	0	3.19519923149975	X-linked genes inside deletion 2
M13_LF1	Deletion 1	4.72808246366002	2.08611958872482	2.64196287493521	11.0930063616757	5.5372486372171	5.55575772445859	0.376742986526473	0.475536012541416	2.08611958872482	2.64196287493521	0.376742986526473	0.475536012541416	X-linked genes inside deletion 2
M14_LF1	Deletion 1	5.2191683448278	2.92693850405306	2.29222984077475	10.1811398803058	5.00212880342551	5.17901107688029	0.585138571811398	0.442599910822267	2.92693850405306	2.29222984077475	0.585138571811398	0.442599910822267	X-linked genes inside deletion 2
M15_LF1	Deletion 1	6.72239641641451	1.1214977965066	5.60089861990792	11.7554141358006	5.94697506357274	5.80843907222783	0.18858289878768	0.964269152221595	1.1214977965066	5.60089861990792	0.18858289878768	0.964269152221595	X-linked genes inside deletion 2
M16_LF1	Deletion 1	16.0713838735263	6.48223061187278	9.58915326165351	12.984897267853	6.45693991132739	6.52795735652558	1.00391682451637	1.46893625952808	6.48223061187278	9.58915326165351	1.00391682451637	1.46893625952808	X-linked genes inside deletion 2
M17_LF2	Deletion 2	11.3366021716009	9.83228709419975	1.50431507740113	10.8301883185001	5.38309659256952	5.44709172593056	1.82651136295262	0.276168486431012	9.83228709419975	1.50431507740113	1.82651136295262	0.276168486431012	X-linked genes inside deletion 2
M18_LF2	Deletion 2	5.1174025869822	4.40201232040586	0.715390266576346	9.98416355831574	5.00166103086128	4.98250252745446	0.880110086078312	0.143580512530484	4.40201232040586	0.715390266576346	0.880110086078312	0.143580512530484	X-linked genes inside deletion 2
M19_LF2	Deletion 2	5.6433636925018	4.57652815674504	1.06683553575676	12.2076969366266	6.03977187704795	6.16792505957867	0.75773195576087	0.1729650612567	4.57652815674504	1.06683553575676	0.75773195576087	0.1729650612567	X-linked genes inside deletion 2
M2_XX	XX	9.5341360374912	5.00383315401527	4.53030288347593	11.6442157823894	6.53472613850497	5.10948964388443	0.765729588043617	0.886644890042643	5.00383315401527	4.53030288347593	0.765729588043617	0.886644890042643	X-linked genes inside deletion 2
M20_LF2	XCastOMus	3.62453472071535	3.62453472071535	0	10.4056843563874	5.18001391797765	5.22567043840976	0.699715247508528	0	3.62453472071535	0	0.699715247508528	0	X-linked genes inside deletion 2
M21_LF3	Deletion 3	9.12662321402858	4.59391346908186	4.53270974494672	10.5413904516443	5.35217893997555	5.18921151166874	0.858325837122113	0.873487182928316	4.59391346908186	4.53270974494672	0.858325837122113	0.873487182928316	X-linked genes inside deletion 2
M22_LF3	Deletion 3	8.71192952850437	7.2756321098252	1.43629741867916	11.571616134905	5.83218762225247	5.73942851265251	1.24749623658631	0.250250946677507	7.2756321098252	1.43629741867916	1.24749623658631	0.250250946677507	X-linked genes inside deletion 2
M23_LF3	XMusOCast	3.26113363412698	0	3.26113363412698	12.527907803347	6.33280512271262	6.19510268063435	0	0.526405098065792	0	3.26113363412698	0	0.526405098065792	X-linked genes inside deletion 2
M24_LF3	Deletion 3	8.22937879051651	3.91177589733178	4.31760289318472	12.2175690340532	6.24135903187591	5.97621000217732	0.626750660770121	0.722465055881853	3.91177589733178	4.31760289318472	0.626750660770121	0.722465055881853	X-linked genes inside deletion 2
M3_XX	XX	8.15448904745054	3.69209484648066	4.46239420096988	9.08901425501999	5.18405623252331	3.90495802249668	0.712201928543425	1.14275087600476	3.69209484648066	4.46239420096988	0.712201928543425	1.14275087600476	X-linked genes inside deletion 2
M4_XX	XX	6.02337859354607	1.29830813250269	4.72507046104337	9.78012626694141	5.4981558790655	4.2819703878759	0.236135198975726	1.1034804150963	1.29830813250269	4.72507046104337	0.236135198975726	1.1034804150963	X-linked genes inside deletion 2
M5_XX	XX	4.14922849326465	2.4848218493924	1.66440664387225	11.7037345033501	6.63708677628067	5.06664772706946	0.374384414902115	0.328502539258821	2.4848218493924	1.66440664387225	0.374384414902115	0.328502539258821	X-linked genes inside deletion 2
M7_XX	XX	9.60418964272345	4.35979942722751	5.24439021549594	10.7648162536792	6.07638560642315	4.68843064725602	0.717498807616639	1.1185811650142	4.35979942722751	5.24439021549594	0.717498807616639	1.1185811650142	X-linked genes inside deletion 2
M8_XX	XCastOMus	4.40907481344445	4.40907481344445	0	13.4864978474635	7.68019274857924	5.80630509888427	0.574083874947029	0	4.40907481344445	0	0.574083874947029	0	X-linked genes inside deletion 2
M9_XY	XMusY	6.9643908141169	0	6.9643908141169	13.2165321389886	6.70872892769683	6.50780321129172	0	1.07016001990241	0	6.9643908141169	0	1.07016001990241	X-linked genes inside deletion 2
N1_XX	XX	9.45577289025953	1.97057434472587	7.48519854553367	9.77686999066249	5.50826703945814	4.26860295120434	0.357748513390831	1.75354761993542	1.97057434472587	7.48519854553367	0.357748513390831	1.75354761993542	X-linked genes inside deletion 2
N10_XY	XMusY	8.94688579135531	0	8.94688579135531	11.0741315210211	5.41948501740376	5.65464650361733	0	1.58221840845965	0	8.94688579135531	0	1.58221840845965	X-linked genes inside deletion 2
N11_XY	XMusY	10.0571835981062	0	10.0571835981062	12.0215816893132	5.92654946466889	6.09503222464431	0	1.65006241598553	0	10.0571835981062	0	1.65006241598553	X-linked genes inside deletion 2
N12_XY	XMusY	9.76796800924192	0.690074981470415	9.0778930277715	11.8428715206726	5.8028202694879	6.04005125118473	0.118920619530288	1.50294966884444	0.690074981470415	9.0778930277715	0.118920619530288	1.50294966884444	X-linked genes inside deletion 2
N13_LF1	Deletion 1	9.33992305092063	9.1393070285127	0.200616022407926	12.3549056198272	6.30252702464183	6.05237859518533	1.45010199762405	0.0331466413167736	9.1393070285127	0.200616022407926	1.45010199762405	0.0331466413167736	X-linked genes inside deletion 2
N14_LF1	Deletion 1	10.0767611988702	3.35250606882377	6.72425513004642	11.0993058447297	5.63905951522676	5.46024632950294	0.594515106600884	1.23149299944835	3.35250606882377	6.72425513004642	0.594515106600884	1.23149299944835	X-linked genes inside deletion 2
N15_LF1	Deletion 1	10.0170300293199	5.23782077824132	4.77920925107859	11.5735181460311	5.75477886016558	5.81873928586549	0.910168905793648	0.821347892779445	5.23782077824132	4.77920925107859	0.910168905793648	0.821347892779445	X-linked genes inside deletion 2
N16_LF1	Deletion 1	10.1171638498636	3.71832696159538	6.39883688826818	12.4057875005168	6.13362880813256	6.27215869238427	0.606219756348031	1.02019690541914	3.71832696159538	6.39883688826818	0.606219756348031	1.02019690541914	X-linked genes inside deletion 2
N17_LF2	Deletion 2	14.4398372245547	11.8397992174136	2.60003800714111	11.4686376139584	5.80282162823449	5.66581598572395	2.0403520866134	0.458899126567536	11.8397992174136	2.60003800714111	2.0403520866134	0.458899126567536	X-linked genes inside deletion 2
N18_LF2	Deletion 2	7.55179822405087	3.96151839497218	3.59027982907869	13.7958665438627	6.60449950166793	7.19136704219472	0.599821136177196	0.499248586258083	3.96151839497218	3.59027982907869	0.599821136177196	0.499248586258083	X-linked genes inside deletion 2
N19_LF2	Deletion 2	9.77598023958766	6.2624503834337	3.51352985615397	11.6948476969147	5.7710435514507	5.92380414546405	1.08515042861866	0.593120530300505	6.2624503834337	3.51352985615397	1.08515042861866	0.593120530300505	X-linked genes inside deletion 2
N2_XX	XX	12.1687966040705	4.00696746729187	8.1618291367786	10.7505867357223	6.01067216515142	4.73991457057086	0.666642158679591	1.72193591577656	4.00696746729187	8.1618291367786	0.666642158679591	1.72193591577656	X-linked genes inside deletion 2
N20_LF2	Deletion 2	11.1677171676085	10.5416370860244	0.626080081584074	10.9210162874943	5.57081737407147	5.35019891342279	1.89229629660611	0.11701996350329	10.5416370860244	0.626080081584074	1.89229629660611	0.11701996350329	X-linked genes inside deletion 2
N21_LF3	Deletion 3	9.11423657617434	6.3928569360955	2.72137964007884	10.7058272478849	5.37306357063007	5.33276367725487	1.18979737575408	0.5103131893292	6.3928569360955	2.72137964007884	1.18979737575408	0.5103131893292	X-linked genes inside deletion 2
N22_LF3	Deletion 3	16.1910571367319	2.74153477324785	13.449522363484	11.4875803956892	5.64329622403593	5.84428417165331	0.485803804090791	2.30131218271668	2.74153477324785	NA	0.485803804090791	NA	X-linked genes inside deletion 2
N23_LF3	Deletion 3	5.60370995184755	3.18736930091646	2.41634065093109	9.50201601987378	4.77459424333654	4.72742177653724	0.667568622268746	0.511132868009297	3.18736930091646	2.41634065093109	0.667568622268746	0.511132868009297	X-linked genes inside deletion 2
N24_LF3	Deletion 3	12.9491811454232	8.23160065127392	4.71758049414933	9.83640477890397	4.78322900284327	5.0531757760607	1.72092965784846	0.933587253484977	8.23160065127392	4.71758049414933	1.72092965784846	0.933587253484977	X-linked genes inside deletion 2
N3_XX	XX	8.90954198424313	4.80788307888011	4.10165890536302	10.0212177688128	5.65886584876479	4.36235192004802	0.849619554054206	0.940240260423067	4.80788307888011	4.10165890536302	0.849619554054206	0.940240260423067	X-linked genes inside deletion 2
N4_XX	XX	11.6751570212081	5.89484357204078	5.78031344916736	9.69546954735413	5.49189049543832	4.20357905191581	1.07337238004603	1.37509331400178	5.89484357204078	5.78031344916736	1.07337238004603	1.37509331400178	X-linked genes inside deletion 2
N5_XX	XX	11.94760803864	9.30296678621947	2.64464125242056	10.0620919115328	5.69066441761471	4.37142749391807	1.63477690890072	0.604983442159346	9.30296678621947	2.64464125242056	1.63477690890072	0.604983442159346	X-linked genes inside deletion 2
N6_XX	XX	5.26737719885779	3.16057295539472	2.10680424346306	10.358225130417	5.86245008463884	4.49577504577817	0.539121512296754	0.468618696889982	3.16057295539472	2.10680424346306	0.539121512296754	0.468618696889982	X-linked genes inside deletion 2
N7_XX	XX	13.0778370318009	7.31439930428547	5.76343772751544	12.347742662168	6.97417786561404	5.37356479655393	1.04878301718528	1.07255387172618	7.31439930428547	5.76343772751544	1.04878301718528	1.07255387172618	X-linked genes inside deletion 2
N8_XX	XX	7.55151078503556	4.17461431312348	3.37689647191208	10.0258759376576	5.56699573000118	4.45888020765647	0.749886386768001	0.757341824549024	4.17461431312348	3.37689647191208	0.749886386768001	0.757341824549024	X-linked genes inside deletion 2
N9_XY	XMusY	9.47082783454323	3.58682340921572	5.88400442532751	12.0329741084791	6.01106035040989	6.02191375806921	0.596703942420266	0.977098753273093	NA	5.88400442532751	NA	0.977098753273093	X-linked genes inside deletion 2
O1_XX	XX	5.30900500810699	0.911910377665378	4.39709463044162	8.38072161186681	4.76376791814257	3.61695369372424	0.191426281325002	1.21569005377951	0.911910377665378	4.39709463044162	0.191426281325002	1.21569005377951	X-linked genes inside deletion 2
O10_XY	XMusY	14.1242044080067	2.05580023715707	12.0684041708496	14.0025600986594	7.02541197630794	6.97714812235147	0.292623442452901	1.72970445219418	NA	12.0684041708496	NA	1.72970445219418	X-linked genes inside deletion 2
O11_XY	XMusY	10.2063904434359	0.474203617042221	9.73218682639372	11.4895479570024	5.62290643962479	5.86664151737758	0.0843342534921964	1.65890259317294	0.474203617042221	9.73218682639372	0.0843342534921964	1.65890259317294	X-linked genes inside deletion 2
O12_XY	XMusY	6.91245938013847	0.072363336919721	6.84009604321875	12.4133448566114	6.18268631368892	6.2306585429225	0.0117041902578016	1.09781269445242	0.072363336919721	6.84009604321875	0.0117041902578016	1.09781269445242	X-linked genes inside deletion 2
O13_LF1	Deletion 1	8.01120393440882	5.24415087493322	2.7670530594756	11.0460859395076	5.52038996962354	5.52569596988409	0.949960220888316	0.500761003601441	5.24415087493322	2.7670530594756	0.949960220888316	0.500761003601441	X-linked genes inside deletion 2
O14_LF1	Deletion 1	4.85337111178729	2.37430149094956	2.47906962083774	10.5494373839261	5.25921402782904	5.29022335609707	0.451455574613617	0.468613412698458	2.37430149094956	2.47906962083774	0.451455574613617	0.468613412698458	X-linked genes inside deletion 2
O15_LF1	Deletion 1	10.175309946108	3.12577448980751	7.04953545630051	10.5644165554274	5.3134078771428	5.25100867828457	0.588280546512147	1.34251072283573	3.12577448980751	7.04953545630051	0.588280546512147	1.34251072283573	X-linked genes inside deletion 2
O16_LF1	Deletion 1	11.8284371351841	3.00151825420829	8.82691888097586	11.4170696531766	5.75848752738999	5.65858212578659	0.521233785769562	1.55991707547212	3.00151825420829	8.82691888097586	0.521233785769562	1.55991707547212	X-linked genes inside deletion 2
O17_LF2	Deletion 2	12.2378999975966	11.9372032133286	0.300696784268049	12.0864551196965	6.0542918374666	6.03216328222986	1.97169273199815	0.0498489132669652	11.9372032133286	0.300696784268049	1.97169273199815	0.0498489132669652	X-linked genes inside deletion 2
O18_LF2	Deletion 2	3.28462352488085	3.15951123446717	0.125112290413681	10.2795154834047	5.21853273570058	5.06098274770417	0.605440531751884	0.0247209478179778	3.15951123446717	0.125112290413681	0.605440531751884	0.0247209478179778	X-linked genes inside deletion 2
O19_LF2	Deletion 2	11.6678855350918	7.99248701331748	3.67539852177433	11.7652345991605	5.84207082204746	5.92316377711309	1.36809142798382	0.620512729358582	7.99248701331748	3.67539852177433	1.36809142798382	0.620512729358582	X-linked genes inside deletion 2
O2_XX	XX	4.53645606195894	2.28869347050026	2.24776259145867	9.79440888361232	5.45254052530073	4.34186835831159	0.4197480898822	0.517694781592307	2.28869347050026	2.24776259145867	0.4197480898822	0.517694781592307	X-linked genes inside deletion 2
O20_LF2	Deletion 2	9.83257478082843	6.12426425503749	3.70831052579094	10.3573805273371	5.05727526962399	5.30010525771308	1.21098099836927	0.699667335925896	6.12426425503749	3.70831052579094	1.21098099836927	0.699667335925896	X-linked genes inside deletion 2
O21_LF3	Deletion 3	8.28787974809865	4.8891187918693	3.39876095622934	8.4309047004987	4.17937846111503	4.25152623938367	1.16981958857225	0.799421375962636	4.8891187918693	3.39876095622934	1.16981958857225	0.799421375962636	X-linked genes inside deletion 2
O22_LF3	Deletion 3	6.26878188922862	3.05376452353026	3.21501736569836	10.6841741687583	5.48167442621288	5.20249974254538	0.557086081020687	0.617975497318406	3.05376452353026	3.21501736569836	0.557086081020687	0.617975497318406	X-linked genes inside deletion 2
O23_LF3	Deletion 3	6.52206794416356	2.56777485599788	3.95429308816568	11.0583301287768	5.51635013859337	5.54197999018339	0.465484385777702	0.713516305574902	2.56777485599788	3.95429308816568	0.465484385777702	0.713516305574902	X-linked genes inside deletion 2
O3_XX	XX	10.0272373641943	4.76511696891204	5.26212039528224	9.8849105689545	5.60390000586951	4.28101056308499	0.850321555331298	1.22917715752849	4.76511696891204	5.26212039528224	0.850321555331298	1.22917715752849	X-linked genes inside deletion 2
O4_XX	XCastOMus	11.8408791920054	11.8408791920054	0	11.0235404764562	6.3032835997966	4.72025687665957	1.87852553427669	0	11.8408791920054	0	1.87852553427669	0	X-linked genes inside deletion 2
O5_XX	XX	6.60257273004218	3.41904643082209	3.18352629922009	10.6622825003439	5.99006912610017	4.67221337424369	0.570785805446632	0.681374338931045	3.41904643082209	3.18352629922009	0.570785805446632	0.681374338931045	X-linked genes inside deletion 2
O6_XX	XX	12.1545952702652	10.0484669489723	2.1061283212929	10.6940858645503	6.09212045881384	4.60196540573645	1.64942026621199	0.457658442774813	NA	2.1061283212929	1.64942026621199	0.457658442774813	X-linked genes inside deletion 2
O7_XX	XX	4.6330701699977	1.15099068689736	3.48207948310033	8.94749071041299	4.92601994497778	4.02147076543521	0.233655303826131	0.86587213639075	1.15099068689736	3.48207948310033	0.233655303826131	0.86587213639075	X-linked genes inside deletion 2
O8_XX	XX	5.65794601673658	2.94474783197075	2.71319818476584	9.71076390219103	5.51732763053205	4.19343627165898	0.533727200769257	0.647010711263881	2.94474783197075	2.71319818476584	0.533727200769257	0.647010711263881	X-linked genes inside deletion 2
P1_XX	XX	12.3930976482921	6.44233501555607	5.95076263273601	10.0323734880169	5.79062582364056	4.24174766437639	1.1125455541014	1.40290349723358	6.44233501555607	5.95076263273601	1.1125455541014	1.40290349723358	X-linked genes inside deletion 2
P10_XY	XMusY	12.5007405691485	1.18378128971587	11.3169592794326	10.78141266516	5.37326007150807	5.40815259365196	0.220309695410598	2.09257395819717	1.18378128971587	11.3169592794326	NA	2.09257395819717	X-linked genes inside deletion 2
P11_XY	XMusY	9.06615563699125	0	9.06615563699125	11.2889370372922	5.71641703199328	5.57252000529893	0	1.62693998915575	0	9.06615563699125	0	1.62693998915575	X-linked genes inside deletion 2
P12_XY	XMusY	11.1271939182558	0.426469022667011	10.7007248955888	12.0848472865	6.01910967096704	6.06573761553295	0.0708525090885233	1.76412591078565	0.426469022667011	10.7007248955888	0.0708525090885233	1.76412591078565	X-linked genes inside deletion 2
P13_LF1	Deletion 1	8.16100922800287	2.35952340104112	5.80148582696176	10.5583659042106	5.27066894764275	5.2876969565678	0.447670575496189	1.09716685252845	2.35952340104112	5.80148582696176	0.447670575496189	1.09716685252845	X-linked genes inside deletion 2
P14_LF1	Deletion 1	10.8361778453563	6.08738660180717	4.74879124354914	12.0905087697236	6.0711645212605	6.01934424846312	1.00267198829646	0.788921691056566	6.08738660180717	4.74879124354914	1.00267198829646	0.788921691056566	X-linked genes inside deletion 2
P15_LF1	Deletion 1	17.3019248682667	13.3604847510486	3.94144011721809	10.8677458442008	5.40084251607895	5.46690332812182	2.47377788026087	0.720963931617973	NA	3.94144011721809	NA	0.720963931617973	X-linked genes inside deletion 2
P16_LF1	Deletion 1	4.57980173173727	3.1726030426008	1.40719868913647	12.2178361234025	6.1958696444768	6.02196647892574	0.512051289753806	0.233677602500952	3.1726030426008	1.40719868913647	0.512051289753806	0.233677602500952	X-linked genes inside deletion 2
P17_LF2	Deletion 2	10.2842120525403	5.38859412724377	4.89561792529657	11.0760916629136	5.57342038239607	5.50267128051757	0.966837912364178	0.889680243599086	5.38859412724377	4.89561792529657	0.966837912364178	0.889680243599086	X-linked genes inside deletion 2
P18_LF2	Deletion 2	11.5142347965813	10.0314547450546	1.48278005152669	9.43807764958162	4.68346451325697	4.75461313632465	2.1418876382344	0.31186134581559	10.0314547450546	1.48278005152669	2.1418876382344	0.31186134581559	X-linked genes inside deletion 2
P19_LF2	Deletion 2	7.85759006337832	6.82453370366241	1.03305635971592	12.1662984814607	6.08363343429181	6.08266504716884	1.12178581720495	0.16983614118235	6.82453370366241	1.03305635971592	1.12178581720495	0.16983614118235	X-linked genes inside deletion 2
P2_XX	XX	9.42160900226065	1.96546790883192	7.45614109342873	9.75997587781164	5.46186051883532	4.29811535897633	0.359853185934348	1.73474662048264	1.96546790883192	7.45614109342873	0.359853185934348	1.73474662048264	X-linked genes inside deletion 2
P20_LF2	XMusOCast	10.4144595532074	1.1307167537376	9.28374279946977	11.1525683969532	5.58323527578175	5.56933312117145	0.202519990271998	1.66693975696628	1.1307167537376	9.28374279946977	0.202519990271998	1.66693975696628	X-linked genes inside deletion 2
P21_LF3	Deletion 3	9.4052373396125	3.90120900503268	5.50402833457981	11.5629606585458	5.78883173341623	5.77412892512952	0.673919917642936	0.953222279229996	3.90120900503268	5.50402833457981	0.673919917642936	0.953222279229996	X-linked genes inside deletion 2
P22_LF3	Deletion 3	7.80540157331984	5.08203988076734	2.7233616925525	6.63604295995603	3.3166976743128	3.31934528564323	1.53225900573537	0.82045146201919	5.08203988076734	2.7233616925525	1.53225900573537	0.82045146201919	X-linked genes inside deletion 2
P23_LF3	Deletion 3	11.0246553057807	5.10454613639206	5.92010916938869	10.104105167329	5.03495975896502	5.06914540836396	1.01382064222125	1.1678712470194	5.10454613639206	5.92010916938869	1.01382064222125	1.1678712470194	X-linked genes inside deletion 2
P24_LF3	Deletion 3	7.4117948528519	1.59859919002376	5.81319566282813	7.94613350052659	3.93009909396186	4.01603440656474	0.406757985435997	1.44749647894592	1.59859919002376	5.81319566282813	0.406757985435997	1.44749647894592	X-linked genes inside deletion 2
P3_XX	XMusOCast	9.48174631863185	0.31090706990153	9.17083924873032	9.49560088080696	5.46792263753129	4.02767824327567	0.056860180823974	2.2769542885014	0.31090706990153	9.17083924873032	0.056860180823974	2.2769542885014	X-linked genes inside deletion 2
P4_XX	XX	8.79455868940377	5.34903372800089	3.44552496140288	11.0439814596042	6.27818407377148	4.76579738583275	0.852003328533752	0.722969249940286	5.34903372800089	3.44552496140288	0.852003328533752	0.722969249940286	X-linked genes inside deletion 2
P5_XX	XX	7.56854643823479	4.15388022992869	3.41466620830609	10.8620993230273	6.17581021443605	4.68628910859123	0.672604902951671	0.728650351948216	4.15388022992869	3.41466620830609	0.672604902951671	0.728650351948216	X-linked genes inside deletion 2
P6_XX	XX	9.00064064255569	5.12281136712576	3.87782927542993	10.2624963963425	5.82084502327629	4.44165137306624	0.88008035717164	0.873060253883214	5.12281136712576	3.87782927542993	0.88008035717164	0.873060253883214	X-linked genes inside deletion 2
P7_XX	XX	9.8422936267852	2.45599873612182	7.38629489066339	12.0112375704819	6.84693260406378	5.16430496641811	0.358700585816215	1.43025923888968	2.45599873612182	7.38629489066339	0.358700585816215	1.43025923888968	X-linked genes inside deletion 2
P8_XX	XX	12.3825738543629	8.28689259081106	4.0956812635518	9.11034704972109	5.17373247864055	3.93661457108054	1.60172421458261	1.04040697650204	8.28689259081106	4.0956812635518	1.60172421458261	1.04040697650204	X-linked genes inside deletion 2
P9_XY	XMusY	8.53335100469203	1.04291207195583	7.4904389327362	12.5694768875722	6.19222726879102	6.37724961878118	0.168422770464537	1.17455633392123	1.04291207195583	7.4904389327362	0.168422770464537	1.17455633392123	X-linked genes inside deletion 2
A1_XO	XCastOMus	9.65559675848466	9.21209199973616	0.443504758748495	10.4967486664564	5.78316056305193	4.7135881034045	1.59291652017953	0.0940906903656184	9.21209199973616	0.443504758748495	1.59291652017953	0.0940906903656184	X-linked genes outside deletion 2
A10_XY	XMusY	12.8485393188419	0.419294343440918	12.429244975401	16.1072156242745	7.94362468294119	8.1635909413333	0.0527837555494466	1.52252177561594	0.419294343440918	12.429244975401	0.0527837555494466	1.52252177561594	X-linked genes outside deletion 2
A11_XY	XMusY	11.3143942908255	0.458540733651611	10.8558535571739	11.3562860087085	5.93998375374361	5.41630225496487	0.077195620840313	2.00429242057583	0.458540733651611	10.8558535571739	0.077195620840313	2.00429242057583	X-linked genes outside deletion 2
A12_XY	XMusY	10.2189765688233	0.442311417690682	9.77666515113263	14.3361917069499	7.17335644614484	7.16283526080502	0.0616603149462052	1.36491553905064	0.442311417690682	9.77666515113263	0.0616603149462052	1.36491553905064	X-linked genes outside deletion 2
A13_LF1	Deletion 1	14.2711127019844	9.47084981626861	4.80026288571574	12.4197267276089	6.04816839962805	6.37155832798087	1.56590378945981	0.753389145734609	NA	4.80026288571574	NA	0.753389145734609	X-linked genes outside deletion 2
A14_LF1	Deletion 1	9.47082859167733	5.03694507014837	4.43388352152896	10.5893662404368	5.2307629760945	5.35860326434231	0.962946532497858	0.827432691468932	5.03694507014837	4.43388352152896	0.962946532497858	0.827432691468932	X-linked genes outside deletion 2
A15_LF1	Deletion 1	11.7576186276892	6.7181900641099	5.0394285635793	12.4204015499643	6.18036002994638	6.24004152001793	1.08702244392843	0.807595357725251	6.7181900641099	5.0394285635793	1.08702244392843	0.807595357725251	X-linked genes outside deletion 2
A16_LF1	Deletion 1	11.0793734490155	6.24193513082177	4.83743831819377	12.1271933870387	5.89889349525566	6.22829989178299	1.05815355639867	0.776686800931953	6.24193513082177	4.83743831819377	1.05815355639867	0.776686800931953	X-linked genes outside deletion 2
A17_LF2	Deletion 2	9.99171432315319	5.37853345530991	4.61318086784328	11.3772413776755	5.80014116429146	5.57710021338406	0.927310784851724	0.827164779426495	5.37853345530991	4.61318086784328	0.927310784851724	0.827164779426495	X-linked genes outside deletion 2
A18_LF2	Deletion 2	11.0522789924563	5.19023971619992	5.86203927625642	10.6448719887117	5.44234036619088	5.20253162252086	0.953677897186095	1.12676667853025	5.19023971619992	5.86203927625642	0.953677897186095	1.12676667853025	X-linked genes outside deletion 2
A19_LF2	Deletion 2	10.7826563180301	5.643603018603	5.13905329942712	11.2993053444465	5.69291305481052	5.60639228963602	0.991338347216483	0.916641760678641	5.643603018603	5.13905329942712	0.991338347216483	0.916641760678641	X-linked genes outside deletion 2
A20_LF2	Deletion 2	7.61331950792411	3.80929628652663	3.80402322139748	8.5750471895742	4.32056718736861	4.25448000220559	0.881665790932101	0.894121777379472	3.80929628652663	3.80402322139748	0.881665790932101	0.894121777379472	X-linked genes outside deletion 2
A21_LF3	Deletion 3	7.18689267410561	3.2217047156066	3.96518795849901	9.7161742826391	4.8264157496693	4.8897585329698	0.667514959901112	0.810916926012449	3.2217047156066	3.96518795849901	0.667514959901112	0.810916926012449	X-linked genes outside deletion 2
A22_LF3	Deletion 3	10.5357790898063	3.9259581864105	6.60982090339584	10.0417543240936	4.99859249561163	5.04316182848195	0.785412731655397	1.31065016911929	3.9259581864105	6.60982090339584	0.785412731655397	1.31065016911929	X-linked genes outside deletion 2
A23_LF3	Deletion 3	8.09730925857465	3.18846252833172	4.90884673024294	9.55156419639313	4.55416106631935	4.99740313007378	0.700120720787027	0.982279516475682	3.18846252833172	4.90884673024294	0.700120720787027	0.982279516475682	X-linked genes outside deletion 2
A24_LF3	Deletion 3	8.39398185659905	3.74675277517237	4.64722908142668	9.98734195385872	4.9196616733251	5.06768028053362	0.761587487913578	0.917032808734598	3.74675277517237	4.64722908142668	0.761587487913578	0.917032808734598	X-linked genes outside deletion 2
A3_XO	XCastOMus	12.0338994553733	11.2794438917131	0.754455563660205	12.4879283039383	6.86948859104203	5.61843971289631	1.64196267920464	0.13428204309614	11.2794438917131	0.754455563660205	1.64196267920464	0.13428204309614	X-linked genes outside deletion 2
A4_XO	XCastOMus	11.2681063950836	10.1533386933218	1.11476770176185	11.5505069556267	6.38615132519153	5.16435563043512	1.58989948347603	0.215858043391161	10.1533386933218	1.11476770176185	1.58989948347603	0.215858043391161	X-linked genes outside deletion 2
A5_XX	XX	12.3984482731955	6.46600362162524	5.93244465157028	12.6625776701023	7.01717389540277	5.64540377469957	0.921454095054046	1.050845057028	6.46600362162524	5.93244465157028	0.921454095054046	1.050845057028	X-linked genes outside deletion 2
A6_XX	XX	12.3755964678928	6.93850039806286	5.4370960698299	11.289195946917	6.32490603066621	4.96428991625082	1.09701240847242	1.09524144672359	NA	5.4370960698299	1.09701240847242	1.09524144672359	X-linked genes outside deletion 2
A7_XX	XCastOMus	13.65801435972	12.7243914242017	0.933622935518278	12.3077713778446	6.8138904136592	5.49388096418539	1.86741944054373	0.169938690263689	NA	0.933622935518278	1.86741944054373	0.169938690263689	X-linked genes outside deletion 2
A8_XX	XX	12.1266516695056	6.17254496071061	5.95410670879502	11.8092226907635	6.54336983401967	5.26585285674382	0.943328150064039	1.13070130722885	6.17254496071061	5.95410670879502	0.943328150064039	1.13070130722885	X-linked genes outside deletion 2
A9_XY	XMusY	8.18464626800921	0.0596274308794611	8.12501883712975	9.81263073527134	4.78094662170454	5.03168411356681	0.012471888016646	1.61477124830282	0.0596274308794611	8.12501883712975	0.012471888016646	1.61477124830282	X-linked genes outside deletion 2
B1_XO	XCastOMus	7.88119579015855	7.72282683207642	0.158368958082129	10.2053023633614	5.74787692508732	4.45742543827409	1.34359641529017	0.0355292444652644	7.72282683207642	0.158368958082129	1.34359641529017	0.0355292444652644	X-linked genes outside deletion 2
B10_XY	XMusY	12.0739749613117	0.506107049098622	11.567867912213	13.1393183581368	6.62720932318535	6.51210903495145	0.0763680494183279	1.77636274978299	0.506107049098622	11.567867912213	0.0763680494183279	1.77636274978299	X-linked genes outside deletion 2
B11_XY	XMusY	10.5549578869581	0.514502536220634	10.0404553507375	13.6686317905383	6.79601963144456	6.87261215909377	0.0757064523239572	1.46093728531619	0.514502536220634	10.0404553507375	0.0757064523239572	1.46093728531619	X-linked genes outside deletion 2
B12_XY	XMusY	12.2019615343655	0.48852153894112	11.7134399954244	12.5154350383468	6.17923485045912	6.33620018788768	0.0790585809996884	1.84865371170183	0.48852153894112	11.7134399954244	0.0790585809996884	1.84865371170183	X-linked genes outside deletion 2
B13_LF1	Deletion 1	9.52170726557211	5.89199223628037	3.62971502929174	11.7507619764902	5.76393853491367	5.98682344157656	1.02221635442346	0.606283960887261	5.89199223628037	3.62971502929174	1.02221635442346	0.606283960887261	X-linked genes outside deletion 2
B14_LF1	Deletion 1	10.4441071018404	6.04944700586306	4.3946600959773	12.0736783049881	6.01835570438146	6.05532260060664	1.00516607907688	0.725751604966023	6.04944700586306	4.3946600959773	1.00516607907688	0.725751604966023	X-linked genes outside deletion 2
B15_LF1	XCastOMus	8.78895590261055	7.92133647018613	0.867619432424424	10.5182629744392	5.13438126025888	5.3838817141803	1.5428025439986	0.161151280522982	7.92133647018613	0.867619432424424	1.5428025439986	0.161151280522982	X-linked genes outside deletion 2
B16_LF1	Deletion 1	10.7554975529681	6.62906458831377	4.12643296465429	12.5013121192586	6.2818404004191	6.21947171883947	1.0552742772439	0.663470010186695	6.62906458831377	4.12643296465429	1.0552742772439	0.663470010186695	X-linked genes outside deletion 2
B17_LF2	Deletion 2	10.6448687096483	4.61467508417731	6.03019362547099	11.190589940678	5.68666583500488	5.50392410567313	0.811490461734394	1.09561714691077	4.61467508417731	6.03019362547099	0.811490461734394	1.09561714691077	X-linked genes outside deletion 2
B18_LF2	Deletion 2	9.00905678035247	4.86771903416482	4.14133774618765	10.2873069156042	5.17248351546369	5.11482340014047	0.941079661174802	0.809673652872143	4.86771903416482	4.14133774618765	0.941079661174802	0.809673652872143	X-linked genes outside deletion 2
B19_LF2	Deletion 2	11.3791096457246	5.98705380536518	5.39205584035943	12.5610753854753	6.272471847587	6.28860353788827	0.954496720087851	0.857432943239747	5.98705380536518	5.39205584035943	0.954496720087851	0.857432943239747	X-linked genes outside deletion 2
B2_XO	XCastOMus	11.5415320080779	10.9056911244216	0.635840883656285	11.0699801899476	6.27857444605302	4.7914057438946	1.73696931017157	0.132704454108588	10.9056911244216	0.635840883656285	1.73696931017157	0.132704454108588	X-linked genes outside deletion 2
B20_LF2	Deletion 2	7.40893017656914	3.52931862345461	3.87961155311453	9.07929653299523	4.56624255382614	4.51305397916909	0.772915275930169	0.859642178228237	3.52931862345461	3.87961155311453	0.772915275930169	0.859642178228237	X-linked genes outside deletion 2
B21_LF3	Deletion 3	10.8379564085427	4.6940658898915	6.1438905186512	10.6964411572568	5.37566497135622	5.32077618590053	0.873206554891987	1.15469816883706	4.6940658898915	6.1438905186512	0.873206554891987	1.15469816883706	X-linked genes outside deletion 2
B22_LF3	Deletion 3	9.01707594645552	3.61228938754984	5.40478655890567	10.4431256802441	5.28220470114635	5.16092097909779	0.683860166715216	1.04725233747921	3.61228938754984	5.40478655890567	0.683860166715216	1.04725233747921	X-linked genes outside deletion 2
B24_LF3	Deletion 3	12.7427596417737	6.12183136460812	6.62092827716559	13.6072241639546	6.29256087712126	7.31466328683333	0.972868039603099	0.905158312493141	NA	6.62092827716559	0.972868039603099	0.905158312493141	X-linked genes outside deletion 2
B3_XO	XCastOMus	8.0375254390446	7.7587680149695	0.278757424075103	9.43966627055654	5.30147599755393	4.13819027300261	1.46351092008138	0.067362157292212	7.7587680149695	0.278757424075103	1.46351092008138	0.067362157292212	X-linked genes outside deletion 2
B4_XO	XCastOMus	11.0882929245612	10.7624122594044	0.325880665156832	10.7706495667945	5.97540507421183	4.79524449258263	1.80111843895771	0.0679591344426566	10.7624122594044	0.325880665156832	1.80111843895771	0.0679591344426566	X-linked genes outside deletion 2
B5_XX	XX	8.995068755883	4.36315021657303	4.63191853930997	10.5141985333987	5.90868539181692	4.60551314158179	0.738429942913471	1.00573343228353	4.36315021657303	4.63191853930997	0.738429942913471	1.00573343228353	X-linked genes outside deletion 2
B6_XX	XX	9.21519173853613	5.26389758630924	3.95129415222689	10.8057497189375	6.01955342660975	4.78619629232772	0.874466461754439	0.825560405568993	5.26389758630924	3.95129415222689	0.874466461754439	0.825560405568993	X-linked genes outside deletion 2
B8_XX	XX	9.0155490016608	4.75350641965704	4.26204258200375	9.23363765358993	5.11145180510586	4.12218584848407	0.929971875095983	1.03392780885198	4.75350641965704	4.26204258200375	0.929971875095983	1.03392780885198	X-linked genes outside deletion 2
B9_XY	XMusY	10.31382944103	0.343565067877196	9.97026437315276	11.4086739752658	5.706803797024	5.70187017824176	0.0602027124283401	1.74859547156986	0.343565067877196	9.97026437315276	0.0602027124283401	1.74859547156986	X-linked genes outside deletion 2
C1_XO	XCastOMus	7.31436164200404	7.21896691165074	0.0953947303533011	9.38409837871878	5.25317549786618	4.13092288085259	1.37421011625883	0.0230928373888239	7.21896691165074	0.0953947303533011	1.37421011625883	0.0230928373888239	X-linked genes outside deletion 2
C10_XY	XMusY	12.386822600225	0.989725682939052	11.3970969172859	12.0671505886273	6.10184521253489	5.9653053760924	0.162201047136673	1.91056386869362	0.989725682939052	11.3970969172859	0.162201047136673	1.91056386869362	X-linked genes outside deletion 2
C11_XY	XMusY	10.9410399025667	0.289842658992904	10.6511972435738	12.5834006344851	6.18244063870125	6.40095999578388	0.0468815919037746	1.66399997040904	0.289842658992904	10.6511972435738	0.0468815919037746	1.66399997040904	X-linked genes outside deletion 2
C12_XY	XMusY	11.1994776205546	0.0758221002680198	11.1236555202866	12.09641998575	5.94381190963516	6.15260807611481	0.0127564770589576	1.80795776078603	0.0758221002680198	11.1236555202866	0.0127564770589576	1.80795776078603	X-linked genes outside deletion 2
C13_LF1	Deletion 1	10.4066038231679	6.55334988199291	3.85325394117497	11.0968856368818	5.50238218079649	5.59450345608531	1.19100230893891	0.688757093711984	6.55334988199291	3.85325394117497	1.19100230893891	0.688757093711984	X-linked genes outside deletion 2
C14_LF1	Deletion 1	11.0645787910067	6.05153885768545	5.01303993332126	10.98869728323	5.35019176456946	5.63850551866054	1.13108821589546	0.889072453104938	6.05153885768545	5.01303993332126	1.13108821589546	0.889072453104938	X-linked genes outside deletion 2
C15_LF1	Deletion 1	10.7794498850468	5.18937013018368	5.59007975486307	11.6889384813663	5.75758784126049	5.93135064010582	0.901309762570221	0.94246320847478	5.18937013018368	5.59007975486307	0.901309762570221	0.94246320847478	X-linked genes outside deletion 2
C16_LF1	Deletion 1	9.64583362540186	4.73719111964716	4.9086425057547	12.5226741944142	6.14341470488613	6.37925948952805	0.771100657730214	0.769469013419589	4.73719111964716	4.9086425057547	0.771100657730214	0.769469013419589	X-linked genes outside deletion 2
C17_LF2	Deletion 2	8.89012280975387	4.09900629026541	4.79111651948846	9.76450851855828	4.88754891387215	4.87695960468613	0.838662970437258	0.982398237394627	4.09900629026541	4.79111651948846	0.838662970437258	0.982398237394627	X-linked genes outside deletion 2
C18_LF2	Deletion 2	10.7015958758025	5.49925131898379	5.20234455681874	11.9834187234237	6.03900475810025	5.94441396532345	0.910622120575004	0.875165253827618	5.49925131898379	5.20234455681874	0.910622120575004	0.875165253827618	X-linked genes outside deletion 2
C19_LF2	Deletion 2	8.42466428507915	3.66891517074255	4.7557491143366	9.94745151329098	4.90608486265271	5.04136665063827	0.747829536882241	0.943345216467143	3.66891517074255	4.7557491143366	0.747829536882241	0.943345216467143	X-linked genes outside deletion 2
C2_XO	XCastOMus	8.83035546499516	7.68581436635663	1.14454109863853	9.30230474148786	5.0898424639151	4.21246227757275	1.51002991170078	0.271703584084799	7.68581436635663	1.14454109863853	1.51002991170078	0.271703584084799	X-linked genes outside deletion 2
C20_LF2	Deletion 2	10.114082600713	4.58738277161825	5.52669982909472	11.3094461826644	5.70267750657802	5.60676867608643	0.804426125504506	0.985719252635977	4.58738277161825	5.52669982909472	0.804426125504506	0.985719252635977	X-linked genes outside deletion 2
C21_LF3	Deletion 3	9.47262748584352	3.78677845744451	5.68584902839901	10.8363336198747	5.35851071971467	5.47782290016007	0.706684871136386	1.03797605947298	3.78677845744451	5.68584902839901	0.706684871136386	1.03797605947298	X-linked genes outside deletion 2
C22_LF3	Deletion 3	9.47413625135098	4.68312415386515	4.79101209748583	9.98894124152499	5.0063731409782	4.9825681005468	0.935432502130697	0.96155476469254	4.68312415386515	4.79101209748583	0.935432502130697	0.96155476469254	X-linked genes outside deletion 2
C23_LF3	Deletion 3	10.4525233206295	5.38486444971045	5.0676588709191	10.5785876762463	5.12743192091507	5.45115575533122	1.05020691308358	0.929648518291363	5.38486444971045	5.0676588709191	1.05020691308358	0.929648518291363	X-linked genes outside deletion 2
C24_LF3	Deletion 3	9.58686075093646	3.79961006580193	5.78725068513454	10.0661100454183	5.07406529121381	4.99204475420449	0.748829557313992	1.15929463177595	3.79961006580193	5.78725068513454	0.748829557313992	1.15929463177595	X-linked genes outside deletion 2
C3_XO	XCastOMus	10.3178087011758	9.30814349373523	1.00966520744062	11.4900582111812	6.33493450602744	5.15512370515371	1.46933539484566	0.195856639954387	9.30814349373523	1.00966520744062	1.46933539484566	0.195856639954387	X-linked genes outside deletion 2
C4_XO	XCastOMus	8.99371825178003	8.59762977466162	0.396088477118405	11.4953358282749	6.33292369162621	5.16241213664865	1.35760830120691	0.0767254660484234	8.59762977466162	0.396088477118405	1.35760830120691	0.0767254660484234	X-linked genes outside deletion 2
C5_XX	XCastOMus	10.8324997880452	10.4455369090868	0.386962878958422	13.3890882175948	7.41030728037567	5.97878093721914	1.40959565020322	0.0647227056856188	10.4455369090868	0.386962878958422	1.40959565020322	0.0647227056856188	X-linked genes outside deletion 2
C6_XX	XX	12.7527642622795	7.45113087651433	5.30163338576513	12.8780460332373	7.22253664579289	5.65550938744443	1.03165013096259	0.937428094016619	NA	5.30163338576513	1.03165013096259	0.937428094016619	X-linked genes outside deletion 2
C8_XX	XX	10.9890024535751	4.67697844669155	6.31202400688357	12.0260318028012	6.80621087666023	5.21982092614097	0.687163317658843	1.20924148475532	4.67697844669155	6.31202400688357	0.687163317658843	1.20924148475532	X-linked genes outside deletion 2
C9_XY	XMusY	12.5910985757111	0.287796394745423	12.3033021809657	13.7137937223423	6.85113277993372	6.86266094240862	0.0420071255352618	1.79278887361839	0.287796394745423	12.3033021809657	0.0420071255352618	1.79278887361839	X-linked genes outside deletion 2
D10_XY	XMusY	9.86183423913277	0.833388533973493	9.02844570515927	12.8719125987905	6.58552293379653	6.28638966499398	0.126548573644257	1.43618932110342	0.833388533973493	9.02844570515927	0.126548573644257	1.43618932110342	X-linked genes outside deletion 2
D11_XY	XMusY	8.13654945132471	0.217140598603994	7.91940885272071	10.9195430520313	5.34133094328678	5.5782121087445	0.0406529011045282	1.41970378650645	0.217140598603994	7.91940885272071	0.0406529011045282	1.41970378650645	X-linked genes outside deletion 2
D12_XY	XMusY	12.315500415101	0.231905329711131	12.0835950853899	13.5376677867505	6.69001006247951	6.84765772427099	0.034664421659357	1.76463187442336	0.231905329711131	12.0835950853899	0.034664421659357	1.76463187442336	X-linked genes outside deletion 2
D13_LF1	Deletion 1	9.82821726264807	5.64749140002736	4.18072586262071	11.1841413454149	5.50145516927665	5.68268617613826	1.02654501877363	0.735695361847656	5.64749140002736	4.18072586262071	1.02654501877363	0.735695361847656	X-linked genes outside deletion 2
D14_LF1	Deletion 1	8.37044546630251	4.47911695700707	3.89132850929545	10.1116166798178	5.05092515649394	5.06069152332391	0.886791393305105	0.768932168926113	4.47911695700707	3.89132850929545	0.886791393305105	0.768932168926113	X-linked genes outside deletion 2
D15_LF1	Deletion 1	8.94695219989915	4.75926650895722	4.18768569094193	9.722385083482	4.81324415786976	4.90914092561224	0.988785599246137	0.853038393966999	4.75926650895722	4.18768569094193	0.988785599246137	0.853038393966999	X-linked genes outside deletion 2
D16_LF1	Deletion 1	9.04298401901687	6.07132652078943	2.97165749822744	10.6749886995975	5.37555338107521	5.29943531852228	1.12943283981956	0.560749838353734	6.07132652078943	2.97165749822744	1.12943283981956	0.560749838353734	X-linked genes outside deletion 2
D17_LF2	Deletion 2	8.82442067268238	4.10624372256883	4.71817695011355	11.2817461109762	5.71086375132451	5.57088235965174	0.719023233852581	0.846935304950239	4.10624372256883	4.71817695011355	0.719023233852581	0.846935304950239	X-linked genes outside deletion 2
D18_LF2	Deletion 2	9.29309184424863	4.79172851996309	4.50136332428554	10.4901045782905	5.25444295226238	5.23566162602814	0.911938442094976	0.85975061908276	4.79172851996309	4.50136332428554	0.911938442094976	0.85975061908276	X-linked genes outside deletion 2
D19_LF2	Deletion 2	11.3258042675697	4.05238504083245	7.27341922673725	11.2010021215458	5.60961769932068	5.5913844222251	0.722399503503277	1.30082617782928	4.05238504083245	NA	0.722399503503277	NA	X-linked genes outside deletion 2
D2_XO	XCastOMus	7.74187437914799	7.22081926189651	0.521055117251484	10.1582608343578	5.6777114878767	4.4805493464811	1.27178340733141	0.116292685775396	7.22081926189651	0.521055117251484	1.27178340733141	0.116292685775396	X-linked genes outside deletion 2
D20_LF2	Deletion 2	9.8404410658218	4.83512167246013	5.00531939336167	10.9696700906266	5.5608286025283	5.4088414880983	0.869496619669554	0.925395836497605	4.83512167246013	5.00531939336167	0.869496619669554	0.925395836497605	X-linked genes outside deletion 2
D21_LF3	Deletion 3	9.13878197603225	4.97925373825297	4.15952823777929	9.70246240532507	4.82768269668913	4.87477970863594	1.0313962310878	0.853275119368051	4.97925373825297	4.15952823777929	1.0313962310878	0.853275119368051	X-linked genes outside deletion 2
D22_LF3	Deletion 3	11.592363593108	4.57353416095602	7.01882943215202	12.2453986251576	6.12943697557307	6.11596164958455	0.746158934202667	1.14762482734482	4.57353416095602	7.01882943215202	0.746158934202667	1.14762482734482	X-linked genes outside deletion 2
D3_XO	XCastOMus	8.84299020262995	7.89045674920299	0.952533453426959	11.0478554149468	6.16046899209396	4.88738642285288	1.28082078804864	0.194896284233434	7.89045674920299	0.952533453426959	1.28082078804864	0.194896284233434	X-linked genes outside deletion 2
D5_XX	XX	11.0282398521478	5.00543475829326	6.02280509385451	12.8712422080268	7.26118762727516	5.6100545807516	0.689341057582836	1.0735733506977	5.00543475829326	6.02280509385451	0.689341057582836	1.0735733506977	X-linked genes outside deletion 2
D6_XX	XX	12.4362183244404	7.11819541990164	5.31802290453881	13.2159470552432	7.16862131521869	6.04732574002456	0.992965747094215	0.879400768730083	NA	5.31802290453881	0.992965747094215	0.879400768730083	X-linked genes outside deletion 2
D7_XX	XX	9.86323672496589	5.21780503010415	4.64543169486174	11.111275674682	6.34437277846074	4.76690289622126	0.822430398134657	0.97451779404699	5.21780503010415	4.64543169486174	0.822430398134657	0.97451779404699	X-linked genes outside deletion 2
D8_XX	XMusOCast	8.71510061850416	0.625069740300809	8.09003087820335	10.2394477641201	5.70859858921742	4.53084917490267	0.109496180285203	1.78554407041747	0.625069740300809	8.09003087820335	0.109496180285203	1.78554407041747	X-linked genes outside deletion 2
D9_XY	XMusY	11.5825662444575	0.279034175614273	11.3035320688433	12.5260635202912	6.05319025934722	6.47287326094397	0.0460970436512206	1.7462928151315	0.279034175614273	11.3035320688433	0.0460970436512206	1.7462928151315	X-linked genes outside deletion 2
E1_XO	XCastOMus	8.94634259595014	8.65731094089561	0.289031655054525	9.23551441846695	5.02948673204433	4.20602768642262	1.72131102081199	0.0687184385370409	8.65731094089561	0.289031655054525	1.72131102081199	0.0687184385370409	X-linked genes outside deletion 2
E10_XY	XMusY	9.77377808128217	0.133377254964001	9.64040082631817	11.2722198604142	5.55042196214004	5.72179789827414	0.0240301108409019	1.68485517973747	0.133377254964001	9.64040082631817	0.0240301108409019	1.68485517973747	X-linked genes outside deletion 2
E11_XY	XMusY	14.1452459558601	0.538433070503088	13.606812885357	15.1983937513436	7.56451998748016	7.63387376386339	0.0711787491333534	1.78242571284946	0.538433070503088	13.606812885357	0.0711787491333534	1.78242571284946	X-linked genes outside deletion 2
E12_XY	XMusY	12.3674829815791	0.394051040463923	11.9734319411152	16.226377194046	8.16374905882166	8.06262813522437	0.0482683920861232	1.48505322833942	0.394051040463923	11.9734319411152	0.0482683920861232	1.48505322833942	X-linked genes outside deletion 2
E13_LF1	Deletion 1	8.04909908215464	4.55084356848139	3.49825551367325	9.89909716115561	4.87055221643206	5.02854494472355	0.934358850137764	0.695679476295417	4.55084356848139	3.49825551367325	0.934358850137764	0.695679476295417	X-linked genes outside deletion 2
E15_LF1	Deletion 1	8.88348305777691	4.9968758184259	3.88660723935101	9.9614823868396	5.02341217011236	4.93807021672724	0.99471746478532	0.787070063561571	4.9968758184259	3.88660723935101	0.99471746478532	0.787070063561571	X-linked genes outside deletion 2
E17_LF2	Deletion 2	10.3166435208472	5.72361254633	4.59303097451723	13.1027157436477	6.68180083304026	6.42091491060745	0.856597299043666	0.715323445094946	5.72361254633	4.59303097451723	0.856597299043666	0.715323445094946	X-linked genes outside deletion 2
E2_XO	XCastOMus	7.83201210749397	6.51222244236664	1.31978966512733	8.11410553156293	4.44210788893457	3.67199764262836	1.46602077328846	0.359420074186824	6.51222244236664	1.31978966512733	1.46602077328846	0.359420074186824	X-linked genes outside deletion 2
E20_LF2	Deletion 2	11.2413457320364	6.22237011724989	5.01897561478646	13.0464844385758	6.74255322953927	6.30393120903652	0.922850722184818	0.796165987279793	6.22237011724989	5.01897561478646	0.922850722184818	0.796165987279793	X-linked genes outside deletion 2
E21_LF3	Deletion 3	10.7924552009824	4.48211598422004	6.31033921676234	11.3009901895526	5.68563739246501	5.61535279708763	0.788322517746215	1.12376540616204	4.48211598422004	6.31033921676234	0.788322517746215	1.12376540616204	X-linked genes outside deletion 2
E22_LF3	Deletion 3	10.5436193257856	4.67272077255674	5.87089855322885	10.3349182740035	5.00308723909412	5.33183103490941	0.933967478329003	1.10110363865433	4.67272077255674	5.87089855322885	0.933967478329003	1.10110363865433	X-linked genes outside deletion 2
E23_LF3	Deletion 3	9.93361328570193	4.23786677573533	5.69574650996659	10.2218389188187	5.02184248771143	5.1999964311073	0.84388683757117	1.09533661905874	4.23786677573533	5.69574650996659	0.84388683757117	1.09533661905874	X-linked genes outside deletion 2
E24_LF3	Deletion 3	13.3793402002851	6.23349419303054	7.1458460072546	13.3681117082918	6.58699571539989	6.78111599289194	0.946333421541039	1.05378613413264	NA	7.1458460072546	0.946333421541039	1.05378613413264	X-linked genes outside deletion 2
E3_XO	XCastOMus	9.60985292951357	8.90921723974696	0.700635689766615	10.8830539555511	6.00117738760784	4.88187656794325	1.48457821929145	0.143517698576675	8.90921723974696	0.700635689766615	1.48457821929145	0.143517698576675	X-linked genes outside deletion 2
E4_XO	XCastOMus	10.4089099687845	9.35875668888583	1.05015327989863	11.6138351927838	6.40636803958211	5.20746715320168	1.46085217568866	0.201662967620058	9.35875668888583	1.05015327989863	1.46085217568866	0.201662967620058	X-linked genes outside deletion 2
E5_XX	XX	12.4298959182679	7.20700267143156	5.22289324683631	13.1348422480025	7.36740014119284	5.76744210680968	0.978228755505696	0.905582258150382	NA	5.22289324683631	0.978228755505696	0.905582258150382	X-linked genes outside deletion 2
E6_XX	XX	11.4420429680735	4.70044545975079	6.74159750832274	12.147066500393	6.77383692197927	5.37322957841372	0.69391181303747	1.25466396139228	4.70044545975079	6.74159750832274	0.69391181303747	1.25466396139228	X-linked genes outside deletion 2
E8_XX	XMusOCast	8.34498447388631	0.385984032931986	7.95900044095433	10.7112890533651	6.13521494743262	4.57607410593251	0.0629128785607597	1.73926388793314	0.385984032931986	7.95900044095433	NA	1.73926388793314	X-linked genes outside deletion 2
E9_XY	XMusY	14.9190181746409	0.196985157789903	14.722033016851	16.7136005270347	8.27422029156258	8.43938023547213	0.0238070961188662	1.74444480590789	0.196985157789903	14.722033016851	0.0238070961188662	1.74444480590789	X-linked genes outside deletion 2
F1_XO	XCastOMus	9.33601765627315	8.95905584674634	0.376961809526809	9.96844776392527	5.58491097563149	4.38353678829379	1.60415374315494	0.0859949004040489	8.95905584674634	0.376961809526809	1.60415374315494	0.0859949004040489	X-linked genes outside deletion 2
F10_XY	XMusY	9.23007738358607	0.279357920801577	8.9507194627845	11.0349582798998	5.51197195162591	5.52298632827385	0.0506820287282436	1.62063038558742	0.279357920801577	8.9507194627845	0.0506820287282436	1.62063038558742	X-linked genes outside deletion 2
F11_XY	XMusY	11.1380104003353	1.99605169172202	9.14195870861324	13.4022229318271	6.62046054727631	6.78176238455079	0.301497407539602	1.34802108806394	NA	9.14195870861324	NA	1.34802108806394	X-linked genes outside deletion 2
F12_XY	XMusY	10.7045631277704	0.326828398912463	10.377734728858	11.8668691029627	5.90545025359125	5.96141884937143	0.0553435191014793	1.74081623705273	0.326828398912463	10.377734728858	0.0553435191014793	1.74081623705273	X-linked genes outside deletion 2
F13_LF1	Deletion 1	10.3353294587852	5.91023951604775	4.42508994273745	10.1542532575655	5.02746854314462	5.12678471442087	1.17558955671774	0.86313160962081	5.91023951604775	4.42508994273745	1.17558955671774	0.86313160962081	X-linked genes outside deletion 2
F14_LF1	Deletion 1	10.1224731186214	5.57490636851857	4.54756675010284	10.0103284550358	4.78457269953182	5.22575575550402	1.16518375174111	0.870221832567112	5.57490636851857	4.54756675010284	1.16518375174111	0.870221832567112	X-linked genes outside deletion 2
F15_LF1	Deletion 1	9.35748440669058	4.75327453715609	4.60420986953449	10.4856415455969	5.20913338170856	5.27650816388838	0.912488544418314	0.872586514893505	4.75327453715609	4.60420986953449	0.912488544418314	0.872586514893505	X-linked genes outside deletion 2
F16_LF1	Deletion 1	9.43339641438634	5.57407266739455	3.85932374699179	10.3861798946983	5.31233770292488	5.0738421917734	1.04926926319567	0.760631411290086	5.57407266739455	3.85932374699179	1.04926926319567	0.760631411290086	X-linked genes outside deletion 2
F17_LF2	Deletion 2	11.7320481869655	6.91071677180128	4.82133141516418	12.3748365156083	6.33825659192741	6.03657992368089	1.09031823997201	0.798685924168848	6.91071677180128	4.82133141516418	1.09031823997201	0.798685924168848	X-linked genes outside deletion 2
F18_LF2	Deletion 2	10.8426337848659	5.48426380607177	5.35836997879408	11.2863385810708	5.72351592328176	5.56282265778904	0.958198401049821	0.963246594117344	5.48426380607177	5.35836997879408	0.958198401049821	0.963246594117344	X-linked genes outside deletion 2
F19_LF2	Deletion 2	8.11427253551477	4.43177356110749	3.68249897440728	9.64405762930299	4.75535660268916	4.88870102661383	0.931953990285674	0.753267371917397	4.43177356110749	3.68249897440728	0.931953990285674	0.753267371917397	X-linked genes outside deletion 2
F2_XO	XCastOMus	9.29811809256453	8.82181486358327	0.47630322898126	10.6982998202306	5.9467398178885	4.75156000234209	1.4834707980743	0.10024144254655	8.82181486358327	0.47630322898126	1.4834707980743	0.10024144254655	X-linked genes outside deletion 2
F20_LF2	Deletion 2	7.04581563444425	3.49500552878305	3.55081010566119	10.3022172953675	5.1939448639551	5.10827243141243	0.672900005742777	0.695109776022537	3.49500552878305	3.55081010566119	0.672900005742777	0.695109776022537	X-linked genes outside deletion 2
F21_LF3	Deletion 3	10.187566627257	4.3445074139331	5.8430592133239	10.6930339628678	5.45676703688216	5.23626692598567	0.796168754240136	1.11588261177576	4.3445074139331	5.8430592133239	0.796168754240136	1.11588261177576	X-linked genes outside deletion 2
F24_LF3	Deletion 3	8.81607890059166	3.74581580870486	5.07026309188679	9.78948920863241	4.74982547494894	5.03966373368347	0.788621777465441	1.00607170633207	3.74581580870486	5.07026309188679	0.788621777465441	1.00607170633207	X-linked genes outside deletion 2
F3_XO	XCastOMus	8.22166840734722	7.89251877039177	0.329149636955451	9.76046133964467	5.42426942950912	4.33619191013554	1.45503811581609	0.0759075344857517	7.89251877039177	0.329149636955451	1.45503811581609	0.0759075344857517	X-linked genes outside deletion 2
F4_XO	XCastOMus	7.22018029017615	6.63609260547614	0.584087684700003	8.38804238241766	4.51861033982648	3.86943204259118	1.46861360161695	0.150949203467304	6.63609260547614	0.584087684700003	1.46861360161695	0.150949203467304	X-linked genes outside deletion 2
F5_XX	XX	8.17572183405556	4.38991180568802	3.78581002836755	10.1778952849921	5.76265899380205	4.41523629119006	0.761785802423764	0.857442224761913	4.38991180568802	3.78581002836755	0.761785802423764	0.857442224761913	X-linked genes outside deletion 2
F7_XX	XCastOMus	10.1415187151704	8.68514172399656	1.45637699117383	10.3335268332084	5.81767898055837	4.51584785265001	1.49288775695956	0.322503556075123	8.68514172399656	1.45637699117383	1.49288775695956	0.322503556075123	X-linked genes outside deletion 2
F8_XX	XCastOMus	9.95267501671384	8.94483172740174	1.0078432893121	10.6273093138233	5.99430041941405	4.63300889440927	1.49222279524591	0.217535366817077	8.94483172740174	1.0078432893121	1.49222279524591	0.217535366817077	X-linked genes outside deletion 2
F9_XY	XMusY	10.7513784481291	0.223565428034615	10.5278130200945	11.514225237946	5.66905019290359	5.84517504504242	0.0394361348774914	1.80111167569287	0.223565428034615	10.5278130200945	0.0394361348774914	1.80111167569287	X-linked genes outside deletion 2
G1_XO	XCastOMus	9.16781432112175	9.10384709744937	0.0639672236723725	9.83948251389891	5.53550429865627	4.30397821524264	1.64462831320704	0.0148623483840673	9.10384709744937	0.0639672236723725	1.64462831320704	0.0148623483840673	X-linked genes outside deletion 2
G10_XY	XMusY	16.5975499700896	0.152970305595025	16.4445796644945	16.9381055316073	8.61202158388394	8.3260839477234	0.0177624154915363	1.97506772304295	0.152970305595025	NA	0.0177624154915363	1.97506772304295	X-linked genes outside deletion 2
G11_XY	XMusY	9.2636431120538	0.095129135831885	9.16851397622192	10.0841532250918	4.89883534852274	5.18531787656906	0.0194187248731622	1.76816816142589	0.095129135831885	9.16851397622192	0.0194187248731622	1.76816816142589	X-linked genes outside deletion 2
G12_XY	XMusY	11.2738759979208	0.289621584167817	10.984254413753	12.1432356792272	6.09766593412577	6.04556974510147	0.047497122226218	1.81690971684732	0.289621584167817	10.984254413753	0.047497122226218	1.81690971684732	X-linked genes outside deletion 2
G13_LF1	Deletion 1	11.6696155472258	7.58070834327128	4.08890720395453	11.7907470884306	5.81738750945333	5.97335957897732	1.3031121497326	0.684523867999686	7.58070834327128	4.08890720395453	1.3031121497326	0.684523867999686	X-linked genes outside deletion 2
G14_LF1	Deletion 1	10.0787210878744	6.9411485619654	3.13757252590903	10.8421436316824	5.33159428670377	5.51054934497865	1.30188986421484	0.569375633804653	6.9411485619654	3.13757252590903	1.30188986421484	0.569375633804653	X-linked genes outside deletion 2
G15_LF1	Deletion 1	11.5468273986565	7.27097198093788	4.27585541771864	11.3437206216431	5.62634791327002	5.71737270837307	1.29230756665242	0.747870680436254	7.27097198093788	4.27585541771864	1.29230756665242	0.747870680436254	X-linked genes outside deletion 2
G17_LF2	Deletion 2	11.5661181628718	5.94341371967091	5.62270444320093	14.1769795892447	6.97024975678904	7.20672983245562	0.852683035336289	0.780201918750859	5.94341371967091	5.62270444320093	0.852683035336289	0.780201918750859	X-linked genes outside deletion 2
G18_LF2	XCastOMus	11.4506783712912	9.8950627736556	1.55561559763557	13.3872666766138	6.85390316058213	6.53336351603172	1.44371207789507	0.238103328219586	9.8950627736556	1.55561559763557	1.44371207789507	0.238103328219586	X-linked genes outside deletion 2
G2_XO	XCastOMus	9.40961238225002	8.5076535960211	0.901958786228919	11.4590401544905	6.39295299556913	5.06608715892138	1.33078619566226	0.178038544923288	8.5076535960211	0.901958786228919	1.33078619566226	0.178038544923288	X-linked genes outside deletion 2
G3_XO	XCastOMus	10.3662339589641	9.51720868401809	0.849025274946026	12.6299256965694	7.2108634999892	5.41906219658021	1.31984313446404	0.156673838414665	9.51720868401809	0.849025274946026	1.31984313446404	0.156673838414665	X-linked genes outside deletion 2
G4_XO	XCastOMus	12.1568959399316	11.6738354389639	0.483060500967659	11.6357520013017	6.22839628834333	5.40735571295834	1.87429233762982	0.089333960369953	NA	0.483060500967659	1.87429233762982	0.089333960369953	X-linked genes outside deletion 2
G5_XX	XX	10.397715447278	5.93098136669585	4.46673408058215	11.6109284745362	6.45410904344554	5.15681943109069	0.918946569816489	0.866180043778926	5.93098136669585	4.46673408058215	0.918946569816489	0.866180043778926	X-linked genes outside deletion 2
G6_XX	XX	10.2635722274496	4.69066789702616	5.57290433042346	11.6026311751375	6.3957084405053	5.20692273463217	0.733408650606901	1.07028750270425	4.69066789702616	5.57290433042346	0.733408650606901	1.07028750270425	X-linked genes outside deletion 2
G7_XX	XX	9.95688209939085	4.69384045689698	5.26304164249388	11.0090545797673	6.2521870179331	4.75686756183423	0.750751767890766	1.1064091177818	4.69384045689698	5.26304164249388	0.750751767890766	1.1064091177818	X-linked genes outside deletion 2
G8_XX	XX	12.0412492424211	6.66093106903058	5.38031817339055	11.7479107268132	6.83300946885345	4.91490125795975	0.974816601585693	1.09469506934184	6.66093106903058	5.38031817339055	0.974816601585693	1.09469506934184	X-linked genes outside deletion 2
G9_XY	XMusY	14.2274460233098	0.364048331276119	13.8633976920337	13.8064055671118	6.86092510767161	6.94548045944016	0.0530611142904118	1.99603148738124	0.364048331276119	13.8633976920337	0.0530611142904118	1.99603148738124	X-linked genes outside deletion 2
H1_XO	XCastOMus	9.1165194612326	8.46876073339745	0.647758727835147	9.83639927301234	5.59605026637311	4.24034900663922	1.51334607987469	0.152760710691722	8.46876073339745	0.647758727835147	1.51334607987469	0.152760710691722	X-linked genes outside deletion 2
H10_XY	XMusY	10.5867398028461	0.649183717175375	9.93755608567068	11.7355544589933	5.76229444286058	5.97326001613277	0.112660629131805	1.66367378262976	0.649183717175375	9.93755608567068	0.112660629131805	1.66367378262976	X-linked genes outside deletion 2
H11_XY	XMusY	10.7348520862279	0.641960099908683	10.0928919863192	10.9788275445517	5.4020590186336	5.57676852591811	0.118836187774761	1.8098100969069	0.641960099908683	10.0928919863192	0.118836187774761	1.8098100969069	X-linked genes outside deletion 2
H12_XY	XMusY	10.9809947396612	0.550729889751555	10.4302648499097	12.496625715298	6.27977377773924	6.21685193755876	0.0876990014678238	1.67774059197	0.550729889751555	10.4302648499097	0.0876990014678238	1.67774059197	X-linked genes outside deletion 2
H13_LF1	Deletion 1	10.1495470099181	5.6380666230533	4.51148038686477	10.6654269660478	5.2780642486855	5.38736271736233	1.06820727399396	0.837419090480993	5.6380666230533	4.51148038686477	1.06820727399396	0.837419090480993	X-linked genes outside deletion 2
H14_LF1	Deletion 1	11.6520473345586	6.7394748659489	4.91257246860971	11.3520817107125	5.62635070341634	5.72573100729621	1.19784123336938	0.857981707898904	6.7394748659489	4.91257246860971	1.19784123336938	0.857981707898904	X-linked genes outside deletion 2
H15_LF1	Deletion 1	12.4748122800761	7.69350340425578	4.78130887582033	11.4433567272199	5.77716961274771	5.66618711447217	1.33170807159263	0.843831800684493	7.69350340425578	4.78130887582033	1.33170807159263	0.843831800684493	X-linked genes outside deletion 2
H16_LF1	Deletion 1	8.49055571909804	6.03141516212348	2.45914055697456	10.5167837527337	5.20737616106349	5.30940759167022	1.15824456992784	0.463166655510237	6.03141516212348	NA	1.15824456992784	NA	X-linked genes outside deletion 2
H17_LF2	Deletion 2	9.68224305394044	4.99655825142138	4.68568480251906	11.5373259187968	5.78442604776334	5.75289987103348	0.863794991960076	0.814490936321007	4.99655825142138	4.68568480251906	0.863794991960076	0.814490936321007	X-linked genes outside deletion 2
H18_LF2	Deletion 2	10.7505175651223	5.48139184576925	5.26912571935308	11.505834401496	5.79022775627026	5.71560664522576	0.946662562596683	0.921883895518664	5.48139184576925	5.26912571935308	0.946662562596683	0.921883895518664	X-linked genes outside deletion 2
H19_LF2	Deletion 2	9.65746414772432	4.96935460285404	4.68810954487028	10.1773431838805	5.46653889717498	4.71080428670553	0.909049527740875	0.995182406134066	4.96935460285404	4.68810954487028	0.909049527740875	0.995182406134066	X-linked genes outside deletion 2
H2_XO	XCastOMus	8.33738253375267	7.90611185984328	0.431270673909394	9.83925819512495	5.53676305727469	4.30249513785026	1.42793032283647	0.100237341377887	7.90611185984328	0.431270673909394	1.42793032283647	0.100237341377887	X-linked genes outside deletion 2
H20_LF2	Deletion 2	10.9268737118645	5.00961759988496	5.91725611197951	10.3331910071696	5.1306216700676	5.20256933710198	0.976415320020849	1.13737188849762	5.00961759988496	5.91725611197951	0.976415320020849	1.13737188849762	X-linked genes outside deletion 2
H21_LF3	Deletion 3	9.47762582554435	6.97245700824655	2.5051688172978	9.93807729313615	4.97573424861954	4.96234304451661	1.40129208270739	0.504835879910804	NA	2.5051688172978	NA	NA	X-linked genes outside deletion 2
H24_LF3	Deletion 3	8.73306932701412	3.89555818987608	4.83751113713804	9.01093354843956	4.6113683375949	4.39956521084466	0.844772723557331	1.09954300147975	3.89555818987608	4.83751113713804	0.844772723557331	1.09954300147975	X-linked genes outside deletion 2
H3_XO	XCastOMus	9.69331426959828	8.49949961557244	1.19381465402583	11.0912708058156	6.23659427776187	4.85467652805372	1.36284312190702	0.245910236681504	8.49949961557244	1.19381465402583	1.36284312190702	0.245910236681504	X-linked genes outside deletion 2
H4_XO	XCastOMus	9.6561791817209	9.10829395352616	0.547885228194743	10.4245499844044	5.79660261264836	4.62794737175604	1.57131591764659	0.118386227021171	9.10829395352616	0.547885228194743	1.57131591764659	0.118386227021171	X-linked genes outside deletion 2
H5_XX	XCastOMus	9.93396423675262	8.2810800002477	1.65288423650492	10.4348377077431	5.86553505023766	4.56930265750548	1.41182005210457	0.361736650075021	8.2810800002477	1.65288423650492	1.41182005210457	0.361736650075021	X-linked genes outside deletion 2
H7_XX	XX	8.78160351010541	4.22523920255008	4.55636430755534	9.78967697977713	5.55989498949408	4.22978199028306	0.759949461371851	1.0772102009093	4.22523920255008	4.55636430755534	0.759949461371851	1.0772102009093	X-linked genes outside deletion 2
H8_XX	XX	10.2392250125274	4.9980665039495	5.24115850857787	10.4043563760758	5.86875491712714	4.53560145894868	0.851640011301774	1.15555975453644	4.9980665039495	5.24115850857787	0.851640011301774	1.15555975453644	X-linked genes outside deletion 2
H9_XY	XMusY	11.7252678635049	1.29400681853716	10.4312610449677	13.168409025845	6.63507382892922	6.53333519691579	0.195025232861048	1.59662113309172	NA	10.4312610449677	NA	1.59662113309172	X-linked genes outside deletion 2
I1_XO	XCastOMus	10.1883468379859	9.98858107972905	0.199765758256856	10.7399059108623	5.97702361188115	4.76288229898111	1.67116306180784	0.041942199222431	9.98858107972905	0.199765758256856	1.67116306180784	0.041942199222431	X-linked genes outside deletion 2
I10_XY	XMusY	18.1120665806004	1.14135052682699	16.9707160537734	15.6443968908382	7.66212379886982	7.98227309196834	0.148960073836884	2.12605054453087	NA	NA	0.148960073836884	NA	X-linked genes outside deletion 2
I11_XY	XMusY	12.6304095464134	0.187778615042055	12.4426309313713	12.7186208319797	6.33332504616864	6.38529578581107	0.029649293802732	1.94863814437859	0.187778615042055	12.4426309313713	0.029649293802732	1.94863814437859	X-linked genes outside deletion 2
I12_XY	XMusY	8.85192497473524	0.0603710533015532	8.79155392143369	10.9650247452789	5.47689346568629	5.48813127959257	0.0110228642714686	1.60192121389749	0.0603710533015532	8.79155392143369	0.0110228642714686	1.60192121389749	X-linked genes outside deletion 2
I13_LF1	Deletion 1	10.5102749331704	6.86144467906583	3.64883025410454	10.9642095301288	5.51721531744484	5.446994212684	1.24364272269213	0.669879590767288	6.86144467906583	3.64883025410454	1.24364272269213	0.669879590767288	X-linked genes outside deletion 2
I17_LF2	Deletion 2	10.0484644533134	4.53564785731767	5.51281659599575	11.5277119819353	5.7649546872714	5.76275729466392	0.78676210020038	0.956628279504395	4.53564785731767	5.51281659599575	0.78676210020038	0.956628279504395	X-linked genes outside deletion 2
I2_XO	XCastOMus	10.1490099752643	9.56387834090438	0.585131634359931	10.5560843526735	5.92999365684967	4.62609069582384	1.61279739816538	0.126485119474236	9.56387834090438	0.585131634359931	1.61279739816538	0.126485119474236	X-linked genes outside deletion 2
I6_XX	XX	11.7333336362856	6.3819686759707	5.3513649603149	13.3201031104359	7.53718341942248	5.78291969101337	0.846731241742782	0.925374247999828	6.3819686759707	5.3513649603149	0.846731241742782	0.925374247999828	X-linked genes outside deletion 2
I8_XX	XX	13.6623551213848	6.89653136115143	6.76582376023334	13.4905203064238	7.42772668229817	6.06279362412563	0.928484805127161	1.11595811760937	NA	6.76582376023334	0.928484805127161	1.11595811760937	X-linked genes outside deletion 2
I9_XY	XMusY	12.2031521813575	0.179214586004997	12.0239375953525	14.3562616571291	7.10219818140865	7.25406347572045	0.0252336785636487	1.65754513116641	0.179214586004997	12.0239375953525	0.0252336785636487	1.65754513116641	X-linked genes outside deletion 2
J1_XX	XX	6.07927667619277	3.25607892219337	2.8231977539994	7.73980604484293	4.34167718573068	3.39812885911225	0.749958779269627	0.830809504598055	3.25607892219337	2.8231977539994	0.749958779269627	0.830809504598055	X-linked genes outside deletion 2
J10_XY	XMusY	12.64290099011	0.816646934948895	11.8262540551611	13.2970801512063	6.64025353543706	6.65682661576923	0.122984300311832	1.77656032487704	0.816646934948895	11.8262540551611	0.122984300311832	1.77656032487704	X-linked genes outside deletion 2
J11_XY	XMusY	9.38593970045109	0.535145927511009	8.85079377294009	11.8535139714956	5.8700724112415	5.98344156025409	0.0911651322198643	1.47921454297019	0.535145927511009	8.85079377294009	0.0911651322198643	1.47921454297019	X-linked genes outside deletion 2
J12_XY	XMusY	12.3564238483652	0.551485164008172	11.8049386843571	11.7749983348637	5.82486056853557	5.95013776632813	0.0946778309144695	1.98397737127387	0.551485164008172	11.8049386843571	0.0946778309144695	1.98397737127387	X-linked genes outside deletion 2
J13_LF1	Deletion 1	10.4790531723902	6.20563703785711	4.27341613453305	10.0015512941191	4.93557973571893	5.06597155840019	1.25732687346671	0.843553124068975	6.20563703785711	4.27341613453305	1.25732687346671	0.843553124068975	X-linked genes outside deletion 2
J14_LF1	Deletion 1	10.1685534263283	5.55788031211356	4.61067311421474	10.3254381764884	5.15339464550561	5.17204353098283	1.07848916965067	0.891460616407183	5.55788031211356	4.61067311421474	1.07848916965067	0.891460616407183	X-linked genes outside deletion 2
J15_LF1	Deletion 1	11.2812139603508	6.30074041006426	4.98047355028651	11.9167684345028	6.08197614920442	5.83479228529836	1.03596927306077	0.853581979745118	6.30074041006426	4.98047355028651	1.03596927306077	0.853581979745118	X-linked genes outside deletion 2
J16_LF1	Deletion 1	11.5068943934501	6.30189102008128	5.20500337336885	14.2186788654658	7.13680583301518	7.08187303245058	0.883012816592046	0.734975528298582	6.30189102008128	5.20500337336885	0.883012816592046	0.734975528298582	X-linked genes outside deletion 2
J18_LF2	Deletion 2	9.18699551511293	4.64931127942309	4.53768423568984	11.867268993037	5.90713320181201	5.96013579122497	0.787067282992183	0.761339069215605	4.64931127942309	4.53768423568984	0.787067282992183	0.761339069215605	X-linked genes outside deletion 2
J19_LF2	Deletion 2	10.4965907854679	5.97686296683718	4.51972781863074	10.7379104283298	5.23206166842362	5.50584875990616	1.14235331034199	0.820895744820237	5.97686296683718	4.51972781863074	1.14235331034199	0.820895744820237	X-linked genes outside deletion 2
J2_XO	XCastOMus	10.2757180605716	8.84728299321117	1.42843506736039	9.93802428971987	5.5337903489546	4.40423394076527	1.59877451715939	0.324332241786455	8.84728299321117	1.42843506736039	1.59877451715939	0.324332241786455	X-linked genes outside deletion 2
J20_LF2	Deletion 2	12.1229632538172	5.93925793069924	6.18370532311797	11.9891211684598	5.94109299367841	6.04802817478137	0.999691123673519	1.02243328642256	5.93925793069924	6.18370532311797	0.999691123673519	1.02243328642256	X-linked genes outside deletion 2
J21_LF3	Deletion 3	10.7254513331996	5.18118344593356	5.54426788726603	10.7770214016529	5.42395045544586	5.35307094620701	0.955241661680638	1.03571724398581	5.18118344593356	5.54426788726603	0.955241661680638	1.03571724398581	X-linked genes outside deletion 2
J22_LF3	Deletion 3	12.7916794207392	5.61719950898202	7.17447991175719	13.7737569576911	6.71796423074441	7.05579272694666	0.836146087720325	1.01682124027783	5.61719950898202	7.17447991175719	0.836146087720325	1.01682124027783	X-linked genes outside deletion 2
J24_LF3	Deletion 3	10.836831419003	3.41613355906499	7.420697859938	11.3493811228414	5.79998227453288	5.54939884830847	0.588990344688616	1.33720751792781	3.41613355906499	7.420697859938	0.588990344688616	1.33720751792781	X-linked genes outside deletion 2
J3_XO	XCastOMus	9.52034699987549	8.97530974951757	0.545037250357921	11.3176321182703	6.29982984652285	5.01780227174745	1.4246908199388	0.1086207109887	8.97530974951757	0.545037250357921	1.4246908199388	0.1086207109887	X-linked genes outside deletion 2
J4_XO	XCastOMus	10.2108471462755	9.5539496103487	0.65689753592684	10.9159355072475	6.13331258892712	4.78262291832038	1.55771444416466	0.137350894508225	9.5539496103487	0.65689753592684	1.55771444416466	0.137350894508225	X-linked genes outside deletion 2
J5_XX	XX	7.93157864727763	3.22129887806354	4.71027976921408	9.81638017035568	5.55080863059701	4.26557153975867	0.580329658692824	1.10425525051224	3.22129887806354	4.71027976921408	0.580329658692824	1.10425525051224	X-linked genes outside deletion 2
J6_XX	XX	9.0343812470126	4.93107504094684	4.10330620606576	10.6604808179806	5.9678568636663	4.69262395431425	0.826272337556949	0.874416157359745	4.93107504094684	4.10330620606576	0.826272337556949	0.874416157359745	X-linked genes outside deletion 2
J7_XX	XX	9.41777321567443	4.63554532412226	4.78222789155217	9.59110725234574	5.48766026804915	4.10344698429659	0.844721629564395	1.1654172479511	4.63554532412226	4.78222789155217	0.844721629564395	1.1654172479511	X-linked genes outside deletion 2
J8_XX	XX	10.5564291317394	4.58756031992193	5.96886881181751	10.9570513854088	6.24422121674718	4.71283016866164	0.734688948498166	1.26651472643933	4.58756031992193	5.96886881181751	0.734688948498166	1.26651472643933	X-linked genes outside deletion 2
J9_XY	XMusY	11.0640245669229	1.16790609753551	9.89611846938736	11.827614597003	5.84615786143512	5.98145673556789	0.199773274211383	1.65446627918271	NA	9.89611846938736	NA	1.65446627918271	X-linked genes outside deletion 2
K1_XX	XX	10.8066878816715	5.31383722750793	5.49285065416357	11.7626094877724	6.77451151517787	4.98809797259458	0.784386773216432	1.10119141290772	5.31383722750793	5.49285065416357	0.784386773216432	1.10119141290772	X-linked genes outside deletion 2
K11_XY	XMusY	16.3368094934913	0.791222504454522	15.5455869890367	18.4598187513456	8.99086806150698	9.46895068983863	0.0880029046185228	1.64174336716307	0.791222504454522	NA	0.0880029046185228	1.64174336716307	X-linked genes outside deletion 2
K16_LF1	Deletion 1	11.5948359451935	7.25278142546837	4.3420545197251	11.9401509010931	5.94440756991641	5.99574333117673	1.2201016400984	0.724189525783607	7.25278142546837	4.3420545197251	1.2201016400984	0.724189525783607	X-linked genes outside deletion 2
K17_LF2	Deletion 2	13.0962786663722	7.06861796557291	6.02766070079931	14.3581600402863	7.24031658310915	7.11784345717712	0.976285758286207	0.846838053837985	7.06861796557291	6.02766070079931	0.976285758286207	0.846838053837985	X-linked genes outside deletion 2
K18_LF2	Deletion 2	14.3452799266146	7.86190036262572	6.48337956398891	16.5289799157188	8.20915339456162	8.31982652115719	0.957699288191405	0.779268599832193	7.86190036262572	6.48337956398891	0.957699288191405	0.779268599832193	X-linked genes outside deletion 2
K2_XX	XMusOCast	8.60317433527299	0.954717658395353	7.64845667687764	11.0914112439999	6.20632131725438	4.88508992674557	0.153829879181588	1.56567367061204	0.954717658395353	7.64845667687764	0.153829879181588	1.56567367061204	X-linked genes outside deletion 2
K22_LF3	Deletion 3	12.3381069338711	5.44545873149668	6.89264820237439	12.2553963394232	6.03146669155162	6.22392964787158	0.902841549158222	1.10744314160612	5.44545873149668	6.89264820237439	0.902841549158222	1.10744314160612	X-linked genes outside deletion 2
K3_XX	XX	9.1523669951062	4.73498184848658	4.41738514661961	10.5760971667111	5.81249111182573	4.76360605488535	0.814621778750438	0.927319575910216	4.73498184848658	4.41738514661961	0.814621778750438	0.927319575910216	X-linked genes outside deletion 2
K4_XX	XX	9.03990664996962	4.56587765130788	4.47402899866173	11.0792723837367	6.25147517998529	4.82779720375139	0.73036803631981	0.926722645927472	4.56587765130788	4.47402899866173	0.73036803631981	0.926722645927472	X-linked genes outside deletion 2
K5_XX	XX	8.51905921648097	4.15363126936335	4.36542794711762	10.1274261880015	5.53155296063978	4.59587322736168	0.750897857964817	0.949858216525187	4.15363126936335	4.36542794711762	0.750897857964817	0.949858216525187	X-linked genes outside deletion 2
K6_XX	XX	10.8875041959732	4.28434169934591	6.60316249662726	12.3644922110424	6.8522752574354	5.512216953607	0.625243665554294	1.19791411553683	4.28434169934591	6.60316249662726	0.625243665554294	1.19791411553683	X-linked genes outside deletion 2
K7_XX	XX	9.90842781216778	4.61790376157336	5.29052405059443	10.1458257621372	5.74688324637229	4.39894251576492	0.803549256806008	1.20268087878718	4.61790376157336	5.29052405059443	0.803549256806008	1.20268087878718	X-linked genes outside deletion 2
K8_XX	XX	13.7086906858666	7.29156820530353	6.41712248056311	12.6673718284421	7.02903013393789	5.63834169450423	1.03735054002657	1.13812231117847	NA	6.41712248056311	1.03735054002657	1.13812231117847	X-linked genes outside deletion 2
K9_XY	XMusY	15.2086819002525	0.179223550738193	15.0294583495143	14.633621155233	7.38625332102038	7.24736783421259	0.0242644738744804	2.07378163953055	0.179223550738193	15.0294583495143	0.0242644738744804	2.07378163953055	X-linked genes outside deletion 2
L1_XX	XX	10.0746093141977	5.25862871463627	4.81598059956142	11.2692196468482	6.24960499096685	5.01961465588135	0.841433774172459	0.959432332902021	5.25862871463627	4.81598059956142	0.841433774172459	0.959432332902021	X-linked genes outside deletion 2
L10_XY	XMusY	12.5268864869961	0.292100919277696	12.2347855677184	12.757653586321	6.21372904275611	6.54392454356493	0.0470089566615756	1.86964037960212	0.292100919277696	12.2347855677184	0.0470089566615756	1.86964037960212	X-linked genes outside deletion 2
L11_XY	XMusY	16.3415893128565	0.392930971003791	15.9486583418527	16.1585589150477	7.94051307583841	8.21804583920929	0.0494843302001996	1.9406874400432	0.392930971003791	NA	0.0494843302001996	1.9406874400432	X-linked genes outside deletion 2
L12_XY	XMusY	11.5335139068951	0.347736525288095	11.185777381607	13.3775152279608	6.61307911229541	6.7644361156654	0.0525831491478098	1.65361564369016	0.347736525288095	11.185777381607	0.0525831491478098	1.65361564369016	X-linked genes outside deletion 2
L13_LF1	Deletion 1	12.8831001101755	5.48622683294218	7.39687327723335	12.3735992692315	6.24114852809026	6.13245074114127	0.879041222661132	1.20618551855775	5.48622683294218	NA	0.879041222661132	NA	X-linked genes outside deletion 2
L15_LF1	Deletion 1	8.3845165656726	5.21716498388597	3.16735158178662	10.5076850506103	5.16809411066835	5.33959093994195	1.00949496510064	0.593182439893244	5.21716498388597	3.16735158178662	1.00949496510064	0.593182439893244	X-linked genes outside deletion 2
L17_LF2	Deletion 2	10.3896820907303	5.8563219431917	4.53336014753862	10.5975793068718	5.2601775709294	5.33740173594241	1.11333160605774	0.849357116405662	5.8563219431917	4.53336014753862	1.11333160605774	0.849357116405662	X-linked genes outside deletion 2
L18_LF2	Deletion 2	14.9310144324896	7.06366623565481	7.86734819683475	14.505597971694	7.10994469465591	7.3956532770381	0.993491024053129	1.06378002079426	7.06366623565481	NA	0.993491024053129	1.06378002079426	X-linked genes outside deletion 2
L19_LF2	Deletion 2	13.9413387327912	7.32056330592036	6.62077542687088	12.7240699867076	6.53157138716768	6.19249859953993	1.12079664631742	1.06916058525435	7.32056330592036	6.62077542687088	1.12079664631742	1.06916058525435	X-linked genes outside deletion 2
L2_XX	XX	9.30060572805147	4.77070430296836	4.52990142508311	9.81163264185088	5.60976754285958	4.20186509899131	0.850428162400558	1.07806921887391	4.77070430296836	4.52990142508311	0.850428162400558	1.07806921887391	X-linked genes outside deletion 2
L20_LF2	Deletion 2	11.037859459599	4.1666284360253	6.87123102357365	13.3265601939516	6.75659019846887	6.56996999548268	0.616676209986735	1.04585424717283	4.1666284360253	6.87123102357365	0.616676209986735	1.04585424717283	X-linked genes outside deletion 2
L21_LF3	Deletion 3	14.1916130571303	7.1232883365287	7.06832472060161	14.2627579057584	7.21817610085735	7.04458180490107	0.986854329542144	1.00337037972702	NA	7.06832472060161	0.986854329542144	1.00337037972702	X-linked genes outside deletion 2
L24_LF3	Deletion 3	11.2682848900803	4.14087034344791	7.12741454663235	10.19554682806	5.1280048240842	5.06754200397583	0.807501257409097	1.40648356561039	4.14087034344791	7.12741454663235	0.807501257409097	NA	X-linked genes outside deletion 2
L3_XX	XX	9.41535586791201	4.70422244670571	4.71113342120629	9.19612502864389	5.30756960241834	3.88855542622554	0.886323270176669	1.21153819473243	4.70422244670571	4.71113342120629	0.886323270176669	1.21153819473243	X-linked genes outside deletion 2
L4_XX	XX	8.03686159631692	3.93977270274339	4.09708889357353	8.61361911575241	4.88248815964925	3.73113095610316	0.806919049042081	1.09808230849463	3.93977270274339	4.09708889357353	0.806919049042081	1.09808230849463	X-linked genes outside deletion 2
L5_XX	XX	8.24295109578527	3.59004846701247	4.6529026287728	9.50301357165844	5.25856101018624	4.2444525614722	0.682705489212404	1.09623150721678	3.59004846701247	4.6529026287728	0.682705489212404	1.09623150721678	X-linked genes outside deletion 2
L6_XX	XX	8.00206480366711	3.15556555814557	4.84649924552154	9.39770268305326	5.33907202605948	4.05863065699378	0.591032588199517	1.1941217753259	3.15556555814557	4.84649924552154	0.591032588199517	1.1941217753259	X-linked genes outside deletion 2
L7_XX	XX	8.65889005862659	4.17485749993242	4.48403255869418	10.0429938566035	5.75819813530615	4.28479572129731	0.725028455400736	1.04649856150821	4.17485749993242	4.48403255869418	0.725028455400736	1.04649856150821	X-linked genes outside deletion 2
L8_XX	XX	8.22489872031706	4.38434819574177	3.84055052457528	10.7587028327973	6.16696616277931	4.59173667001796	0.71094085487342	0.836404785503577	4.38434819574177	3.84055052457528	0.71094085487342	0.836404785503577	X-linked genes outside deletion 2
L9_XY	XMusY	9.15237560379769	0.0900144830612257	9.06236112073647	11.0228551880085	5.43842997406756	5.58442521394098	0.0165515568813882	1.62279210009173	0.0900144830612257	9.06236112073647	0.0165515568813882	1.62279210009173	X-linked genes outside deletion 2
M10_XY	XMusY	11.0034705521141	0.2219672548625	10.7815032972516	12.7151968909893	6.34789422248542	6.36730266850393	0.0349670689338601	1.693260688012	0.2219672548625	10.7815032972516	0.0349670689338601	1.693260688012	X-linked genes outside deletion 2
M11_XY	XMusY	12.7808444576615	0.354097161901944	12.4267472957595	13.0577296240528	6.51332742327238	6.54440220078041	0.0543650178918905	1.89883612200327	0.354097161901944	12.4267472957595	0.0543650178918905	1.89883612200327	X-linked genes outside deletion 2
M12_XY	XMusY	12.6381279121997	0.326070967911813	12.3120569442879	14.5299557172926	7.25523707962152	7.2747186376711	0.0449428411964207	1.69244441709837	0.326070967911813	12.3120569442879	0.0449428411964207	1.69244441709837	X-linked genes outside deletion 2
M13_LF1	Deletion 1	9.43881206829499	5.03983495392305	4.39897711437194	11.0930063616757	5.5372486372171	5.55575772445859	0.910169523551675	0.791787067136845	5.03983495392305	4.39897711437194	0.910169523551675	0.791787067136845	X-linked genes outside deletion 2
M14_LF1	Deletion 1	9.4560801554438	5.22875556953393	4.22732458590987	10.1811398803058	5.00212880342551	5.17901107688029	1.04530606368097	0.816241657559132	5.22875556953393	4.22732458590987	1.04530606368097	0.816241657559132	X-linked genes outside deletion 2
M15_LF1	Deletion 1	11.4054028556587	5.50774745725884	5.89765539839988	11.7554141358006	5.94697506357274	5.80843907222783	0.926142685715244	1.01535977653594	5.50774745725884	5.89765539839988	0.926142685715244	1.01535977653594	X-linked genes outside deletion 2
M16_LF1	Deletion 1	11.6560105723899	6.81721293769018	4.83879763469969	12.984897267853	6.45693991132739	6.52795735652558	1.0557962488904	0.741242224853485	6.81721293769018	4.83879763469969	1.0557962488904	0.741242224853485	X-linked genes outside deletion 2
M17_LF2	Deletion 2	9.49630966863607	4.23625457818912	5.26005509044695	10.8301883185001	5.38309659256952	5.44709172593056	0.786954962694998	0.965663028108517	4.23625457818912	5.26005509044695	0.786954962694998	0.965663028108517	X-linked genes outside deletion 2
M18_LF2	Deletion 2	9.31370382212667	4.23933286606005	5.07437095606663	9.98416355831574	5.00166103086128	4.98250252745446	0.847585000243417	1.01843821013757	4.23933286606005	5.07437095606663	0.847585000243417	1.01843821013757	X-linked genes outside deletion 2
M19_LF2	Deletion 2	11.5255172359287	5.92926756798438	5.59624966794435	12.2076969366266	6.03977187704795	6.16792505957867	0.981703893571957	0.907314796124749	5.92926756798438	5.59624966794435	0.981703893571957	0.907314796124749	X-linked genes outside deletion 2
M2_XX	XX	10.3443144737804	5.25706809370599	5.08724638007443	11.6442157823894	6.53472613850497	5.10948964388443	0.804481776631685	0.995646676016532	5.25706809370599	5.08724638007443	0.804481776631685	0.995646676016532	X-linked genes outside deletion 2
M20_LF2	XCastOMus	9.58504185846018	8.40835771655357	1.17668414190661	10.4056843563874	5.18001391797765	5.22567043840976	1.62323071900863	0.225173813728807	8.40835771655357	1.17668414190661	1.62323071900863	0.225173813728807	X-linked genes outside deletion 2
M21_LF3	Deletion 3	10.4096576171489	4.31788654280766	6.09177107434128	10.5413904516443	5.35217893997555	5.18921151166874	0.806753023625063	1.17393000085716	4.31788654280766	6.09177107434128	0.806753023625063	1.17393000085716	X-linked genes outside deletion 2
M22_LF3	Deletion 3	10.9200154979766	3.96594374119698	6.95407175677967	11.571616134905	5.83218762225247	5.73942851265251	0.680009628988115	1.21163139177524	3.96594374119698	6.95407175677967	0.680009628988115	1.21163139177524	X-linked genes outside deletion 2
M23_LF3	XMusOCast	12.29964527058	1.07517350757044	11.2244717630095	12.527907803347	6.33280512271262	6.19510268063435	0.169778397840529	1.81182981810726	1.07517350757044	NA	0.169778397840529	1.81182981810726	X-linked genes outside deletion 2
M24_LF3	Deletion 3	12.0148500494936	5.44502737075028	6.56982267874335	12.2175690340532	6.24135903187591	5.97621000217732	0.872410534779589	1.09932928667998	5.44502737075028	6.56982267874335	0.872410534779589	1.09932928667998	X-linked genes outside deletion 2
M3_XX	XX	7.03155248677818	3.64335516553902	3.38819732123916	9.08901425501999	5.18405623252331	3.90495802249668	0.702800085902161	0.8676654913368	3.64335516553902	3.38819732123916	0.702800085902161	0.8676654913368	X-linked genes outside deletion 2
M4_XX	XX	8.0334708079869	4.37578827833539	3.6576825296515	9.78012626694141	5.4981558790655	4.2819703878759	0.795864718022351	0.85420547045537	4.37578827833539	3.6576825296515	0.795864718022351	0.85420547045537	X-linked genes outside deletion 2
M5_XX	XX	10.4202695335625	4.87667154519294	5.54359798836953	11.7037345033501	6.63708677628067	5.06664772706946	0.734760853605376	1.09413527187846	4.87667154519294	5.54359798836953	0.734760853605376	1.09413527187846	X-linked genes outside deletion 2
M7_XX	XX	9.831373381257	5.07241390532891	4.75895947592809	10.7648162536792	6.07638560642315	4.68843064725602	0.834774853650998	1.01504316347589	5.07241390532891	4.75895947592809	0.834774853650998	1.01504316347589	X-linked genes outside deletion 2
M8_XX	XCastOMus	12.0363825042309	10.4951018111645	1.54128069306634	13.4864978474635	7.68019274857924	5.80630509888427	1.36651541891394	0.265449484106943	10.4951018111645	1.54128069306634	1.36651541891394	0.265449484106943	X-linked genes outside deletion 2
M9_XY	XMusY	10.8620282334476	0.3600146919941	10.5020135414535	13.2165321389886	6.70872892769683	6.50780321129172	0.0536636218088627	1.61375708522215	0.3600146919941	10.5020135414535	0.0536636218088627	1.61375708522215	X-linked genes outside deletion 2
N1_XX	XX	7.88643481528316	3.95703358271059	3.92940123257257	9.77686999066249	5.50826703945814	4.26860295120434	0.718380854516423	0.920535659439567	3.95703358271059	3.92940123257257	0.718380854516423	0.920535659439567	X-linked genes outside deletion 2
N10_XY	XMusY	9.4413976572508	0.406092164479972	9.03530549277083	11.0741315210211	5.41948501740376	5.65464650361733	0.0749318732639497	1.59785505371394	0.406092164479972	9.03530549277083	0.0749318732639497	1.59785505371394	X-linked genes outside deletion 2
N11_XY	XMusY	10.1868651452321	0.0709826000212232	10.1158825452109	12.0215816893132	5.92654946466889	6.09503222464431	0.0119770535021071	1.65969303727532	0.0709826000212232	10.1158825452109	0.0119770535021071	1.65969303727532	X-linked genes outside deletion 2
N12_XY	XMusY	12.2546718309035	0.362631395307735	11.8920404355958	11.8428715206726	5.8028202694879	6.04005125118473	0.0624922672884607	1.96886416042632	0.362631395307735	11.8920404355958	0.0624922672884607	1.96886416042632	X-linked genes outside deletion 2
N13_LF1	Deletion 1	11.194167728337	6.76565424102411	4.42851348731286	12.3549056198272	6.30252702464183	6.05237859518533	1.07348278152105	0.731698028744558	6.76565424102411	4.42851348731286	1.07348278152105	0.731698028744558	X-linked genes outside deletion 2
N14_LF1	Deletion 1	9.49150258561134	4.62547446231765	4.86602812329368	11.0993058447297	5.63905951522676	5.46024632950294	0.820256365414801	0.891173736430432	4.62547446231765	4.86602812329368	0.820256365414801	0.891173736430432	X-linked genes outside deletion 2
N15_LF1	Deletion 1	12.3978702504734	7.91581285223178	4.48205739824166	11.5735181460311	5.75477886016558	5.81873928586549	1.37551990173329	0.770279811148988	7.91581285223178	4.48205739824166	1.37551990173329	0.770279811148988	X-linked genes outside deletion 2
N16_LF1	Deletion 1	11.4214770704551	8.40665603493614	3.01482103551901	12.4057875005168	6.13362880813256	6.27215869238427	1.37058441224708	0.480667212578604	8.40665603493614	3.01482103551901	1.37058441224708	0.480667212578604	X-linked genes outside deletion 2
N17_LF2	Deletion 2	10.2846699496428	5.18342850021177	5.10124144943106	11.4686376139584	5.80282162823449	5.66581598572395	0.893260009060252	0.900354240639752	5.18342850021177	5.10124144943106	0.893260009060252	0.900354240639752	X-linked genes outside deletion 2
N18_LF2	Deletion 2	13.2616283960035	7.51411353706657	5.74751485893689	13.7958665438627	6.60449950166793	7.19136704219472	1.13772641441928	0.799224240010814	7.51411353706657	5.74751485893689	1.13772641441928	0.799224240010814	X-linked genes outside deletion 2
N19_LF2	Deletion 2	10.701331452625	5.08801649471971	5.61331495790524	11.6948476969147	5.7710435514507	5.92380414546405	0.881645832224003	0.947586182808465	5.08801649471971	5.61331495790524	0.881645832224003	0.947586182808465	X-linked genes outside deletion 2
N2_XX	XX	9.0747273266497	4.37651141662786	4.69821591002184	10.7505867357223	6.01067216515142	4.73991457057086	0.728123460467854	0.991202655674869	4.37651141662786	4.69821591002184	0.728123460467854	0.991202655674869	X-linked genes outside deletion 2
N20_LF2	Deletion 2	8.22587507921326	4.13043140555966	4.09544367365361	10.9210162874943	5.57081737407147	5.35019891342279	0.741440820656611	0.765475029980436	4.13043140555966	4.09544367365361	0.741440820656611	0.765475029980436	X-linked genes outside deletion 2
N21_LF3	Deletion 3	9.81621485436198	3.03563121489136	6.78058363947063	10.7058272478849	5.37306357063007	5.33276367725487	0.564972138331761	1.27149524146194	3.03563121489136	6.78058363947063	0.564972138331761	1.27149524146194	X-linked genes outside deletion 2
N22_LF3	Deletion 3	10.9175988289374	4.05191881667622	6.86568001226114	11.4875803956892	5.64329622403593	5.84428417165331	0.718005693094453	1.17476833956191	4.05191881667622	6.86568001226114	0.718005693094453	1.17476833956191	X-linked genes outside deletion 2
N23_LF3	Deletion 3	7.15516192180672	3.25145311394398	3.90370880786274	9.50201601987378	4.77459424333654	4.72742177653724	0.680990456619792	0.825758519630577	3.25145311394398	3.90370880786274	0.680990456619792	0.825758519630577	X-linked genes outside deletion 2
N24_LF3	Deletion 3	8.55974564031787	3.55338161999037	5.0063640203275	9.83640477890397	4.78322900284327	5.0531757760607	0.742883440846789	0.990736171111449	3.55338161999037	5.0063640203275	0.742883440846789	0.990736171111449	X-linked genes outside deletion 2
N3_XX	XX	8.51688387808535	5.02994616593837	3.48693771214697	10.0212177688128	5.65886584876479	4.36235192004802	0.888861178258238	0.799325175055704	5.02994616593837	3.48693771214697	0.888861178258238	0.799325175055704	X-linked genes outside deletion 2
N4_XX	XX	8.37133966692454	4.44598966516441	3.92535000176013	9.69546954735413	5.49189049543832	4.20357905191581	0.809555410629061	0.933811391026684	4.44598966516441	3.92535000176013	0.809555410629061	0.933811391026684	X-linked genes outside deletion 2
N5_XX	XX	8.09254547434566	3.71918529332156	4.3733601810241	10.0620919115328	5.69066441761471	4.37142749391807	0.653559061013914	1.00044211807441	3.71918529332156	4.3733601810241	0.653559061013914	1.00044211807441	X-linked genes outside deletion 2
N6_XX	XX	8.4281699156975	5.49041812875124	2.93775178694626	10.358225130417	5.86245008463884	4.49577504577817	0.936539850998063	0.653447238136394	5.49041812875124	2.93775178694626	0.936539850998063	0.653447238136394	X-linked genes outside deletion 2
N7_XX	XX	11.1613421681204	5.44933651486212	5.71200565325824	12.347742662168	6.97417786561404	5.37356479655393	0.781358981641392	1.0629825580444	5.44933651486212	5.71200565325824	0.781358981641392	1.0629825580444	X-linked genes outside deletion 2
N8_XX	XX	8.74325955528015	4.00561395937196	4.7376455959082	10.0258759376576	5.56699573000118	4.45888020765647	0.719528836313857	1.06251914724532	4.00561395937196	4.7376455959082	0.719528836313857	1.06251914724532	X-linked genes outside deletion 2
N9_XY	XMusY	10.9474282372157	0.237020124361376	10.7104081128543	12.0329741084791	6.01106035040989	6.02191375806921	0.0394306678929307	1.77857215216718	0.237020124361376	10.7104081128543	0.0394306678929307	1.77857215216718	X-linked genes outside deletion 2
O1_XX	XX	7.33813523257933	4.23259124197909	3.10554399060024	8.38072161186681	4.76376791814257	3.61695369372424	0.888496525168549	0.858607616677167	4.23259124197909	3.10554399060024	0.888496525168549	0.858607616677167	X-linked genes outside deletion 2
O10_XY	XMusY	11.0240949149665	0.206671517562268	10.8174233974042	14.0025600986594	7.02541197630794	6.97714812235147	0.0294177079236398	1.55040758884713	0.206671517562268	10.8174233974042	0.0294177079236398	1.55040758884713	X-linked genes outside deletion 2
O11_XY	XMusY	10.090172482822	0.362725030674828	9.72744745214716	11.4895479570024	5.62290643962479	5.86664151737758	0.0645084592051353	1.6580947418269	0.362725030674828	9.72744745214716	0.0645084592051353	1.6580947418269	X-linked genes outside deletion 2
O12_XY	XMusY	11.2923636118477	0.719016850268474	10.5733467615792	12.4133448566114	6.18268631368892	6.2306585429225	0.116295217610591	1.69698703415382	0.719016850268474	10.5733467615792	0.116295217610591	1.69698703415382	X-linked genes outside deletion 2
O13_LF1	Deletion 1	9.60681916918538	5.78482340302867	3.82199576615671	11.0460859395076	5.52038996962354	5.52569596988409	1.04790122343896	0.691676810846486	5.78482340302867	3.82199576615671	1.04790122343896	0.691676810846486	X-linked genes outside deletion 2
O14_LF1	Deletion 1	8.82932491238872	5.04345440594878	3.78587050643994	10.5494373839261	5.25921402782904	5.29022335609707	0.958974930333968	0.715635286377211	5.04345440594878	3.78587050643994	0.958974930333968	0.715635286377211	X-linked genes outside deletion 2
O15_LF1	Deletion 1	9.14977057694785	5.08856137257744	4.06120920437041	10.5644165554274	5.3134078771428	5.25100867828457	0.957683183793851	0.773415062360391	5.08856137257744	4.06120920437041	0.957683183793851	0.773415062360391	X-linked genes outside deletion 2
O16_LF1	Deletion 1	10.4625585440805	6.19856377430702	4.26399476977351	11.4170696531766	5.75848752738999	5.65858212578659	1.07642219329708	0.753544735233614	6.19856377430702	4.26399476977351	1.07642219329708	0.753544735233614	X-linked genes outside deletion 2
O17_LF2	Deletion 2	10.7643790150371	5.24189870385116	5.5224803111859	12.0864551196965	6.0542918374666	6.03216328222986	0.865815333085202	0.915505773435306	5.24189870385116	5.5224803111859	0.865815333085202	0.915505773435306	X-linked genes outside deletion 2
O18_LF2	Deletion 2	9.79525487602764	4.74795267750016	5.04730219852748	10.2795154834047	5.21853273570058	5.06098274770417	0.90982521677384	0.997296859155883	4.74795267750016	5.04730219852748	0.90982521677384	0.997296859155883	X-linked genes outside deletion 2
O19_LF2	Deletion 2	11.0800735483948	5.30730978919042	5.77276375920436	11.7652345991605	5.84207082204746	5.92316377711309	0.908463788073419	0.974608161521742	5.30730978919042	5.77276375920436	0.908463788073419	0.974608161521742	X-linked genes outside deletion 2
O2_XX	XX	9.0214052132321	3.66038475143602	5.36102046179608	9.79440888361232	5.45254052530073	4.34186835831159	0.671317294103768	1.23472662443428	3.66038475143602	5.36102046179608	0.671317294103768	1.23472662443428	X-linked genes outside deletion 2
O20_LF2	Deletion 2	9.33927088267981	3.52444390252211	5.8148269801577	10.3573805273371	5.05727526962399	5.30010525771308	0.69690568826485	1.09711537741549	3.52444390252211	5.8148269801577	0.69690568826485	1.09711537741549	X-linked genes outside deletion 2
O21_LF3	Deletion 3	8.04731650733349	3.8827802955587	4.16453621177479	8.4309047004987	4.17937846111503	4.25152623938367	0.929032948722906	0.979539106026665	3.8827802955587	4.16453621177479	0.929032948722906	0.979539106026665	X-linked genes outside deletion 2
O22_LF3	Deletion 3	9.13173605840659	4.41687831155951	4.71485774684708	10.6841741687583	5.48167442621288	5.20249974254538	0.805753492115181	0.906267752074945	4.41687831155951	4.71485774684708	0.805753492115181	0.906267752074945	X-linked genes outside deletion 2
O23_LF3	Deletion 3	10.3428873845095	4.55721263151275	5.78567475299672	11.0583301287768	5.51635013859337	5.54197999018339	0.826128240053088	1.04397250860613	4.55721263151275	5.78567475299672	0.826128240053088	1.04397250860613	X-linked genes outside deletion 2
O3_XX	XX	9.31346258794702	3.95077981127651	5.36268277667051	9.8849105689545	5.60390000586951	4.28101056308499	0.705005408222572	1.2526674946595	3.95077981127651	5.36268277667051	0.705005408222572	1.2526674946595	X-linked genes outside deletion 2
O4_XX	XCastOMus	9.49001152375153	8.92158014201023	0.568431381741297	11.0235404764562	6.3032835997966	4.72025687665957	1.41538612387647	0.120423823659268	8.92158014201023	0.568431381741297	1.41538612387647	0.120423823659268	X-linked genes outside deletion 2
O5_XX	XX	9.20027525578132	5.00444127974088	4.19583397604043	10.6622825003439	5.99006912610017	4.67221337424369	0.835456348564549	0.898039888154643	5.00444127974088	4.19583397604043	0.835456348564549	0.898039888154643	X-linked genes outside deletion 2
O6_XX	XX	9.75861824746441	4.93816128204154	4.82045696542288	10.6940858645503	6.09212045881384	4.60196540573645	0.810581687513614	1.04747787964987	4.93816128204154	4.82045696542288	0.810581687513614	1.04747787964987	X-linked genes outside deletion 2
O7_XX	XX	7.53377921275593	4.32633437148088	3.20744484127505	8.94749071041299	4.92601994497778	4.02147076543521	0.878261643234251	0.797580046793635	4.32633437148088	3.20744484127505	0.878261643234251	0.797580046793635	X-linked genes outside deletion 2
O8_XX	XX	8.05981146350352	3.69005944371825	4.36975201978527	9.71076390219103	5.51732763053205	4.19343627165898	0.668812818600444	1.04204564865285	3.69005944371825	4.36975201978527	0.668812818600444	1.04204564865285	X-linked genes outside deletion 2
P1_XX	XX	9.55976738370598	3.99861087441959	5.56115650928639	10.0323734880169	5.79062582364056	4.24174766437639	0.690531731146405	1.3110531199182	3.99861087441959	5.56115650928639	0.690531731146405	1.3110531199182	X-linked genes outside deletion 2
P10_XY	XMusY	9.52261506630167	0.746185944038282	8.77642912226338	10.78141266516	5.37326007150807	5.40815259365196	0.138870245271574	1.62281462482495	0.746185944038282	8.77642912226338	0.138870245271574	1.62281462482495	X-linked genes outside deletion 2
[truncated: 670 more rows]

## Sheet: 1f
Figure 1f
Average expression of upregulated and non-upregulated genes in XX cells.
Well_cell_line	up_or_ref	meanSum
A5_XX	REF	11.1914400372161
[truncated: 137 more rows]

## Sheet: 1h-i
Figure 1h and i
[truncated: 273 more rows]
[truncated: 34 more columns]

## Sheet: 2c
Figure 2c
[truncated: 193,106 more rows]

[truncated: 45 more sheets: 3b, 3c-d,4e-f, 4g, 4h, 5b, 5c,e, 5d, 6a,g,h,i, 6b, 6c, 6d, 6e, 6f, S1b, S2c, S2d, S2e-h, S2i, S2j, S2k …]
